# Supplementary material for: Is Energy Expenditure or Physical Activity Considered When Energy Intake Is Measured? A Scoping Review 1975–2015
Source: Nutrients. 2021 Sep 18;13(9):3262. doi: 10.3390/nu13093262 (PMC8465195; doi:10.3390/nu13093262)
Supplement: Supplementary file 1 [file nutrients-13-03262-s001.zip]

Archive with 1 entries (1 files):
- nutrients-1367543-supplementary.xlsx
