# Supplementary material for: Is Energy Expenditure or Physical Activity Considered When Energy Intake Is Measured? A Scoping Review 1975–2015
Source: Nutrients. 2021 Sep 18;13(9):3262. doi: 10.3390/nu13093262 (PMC8465195; doi:10.3390/nu13093262)
Supplement: Supplementary file 1 [file nutrients-13-03262-s001.zip › nutrients-1367543-supplementary.xlsx]

## Sheet: 698
Nº	(Month)Year of Publication	Reference	Title	Data of the study	Country	Sample n (male/ female)	Aim of the study	Age	Dietetic method	Food composition table	Energy expenditure method	Physical Activity assessment	Physical Activity taken into account history	Physical Activity taken into account subjects	Physical Activity taken into account data interpretation	Physical Activity taken into account conclusions	Energy intake	Energy expenditure	Category	Categoria Secundaria
1	1975-04-01	Fariduddin KM, Rahman MM, Ahsanullah AB. Bangladesh Med Res Counc Bull. 1975 Apr;1(1):24-3.	Study of energy expenditure and food intake of some working class people of Bangladesh.	No	India	n=34	To determine the energy expenditure and food intake during ploughing, digging and earth-cutting, carpeting and brick-breaking.	20-36	WFR-3d	Leung et al., (1952).	IC (Lloyd´s modification of Haldane´s gas analysis apparatus)	No	Yes	No	No	No	Cultivators: 2400 kcal Cartpullers: 2489 kcal Rickshawpedallers: 3128 kcal	Ploughing: 5.45±0.59 Kcal/min/subject Wood-planning: 4.24±0.52 Kcal/min/subject Earth-cutting: 5.19±0.47 Kcal/min/subject Brick-breaking: 3.46±0.52 Kcal/min/subject	ENERGY BALANCE	ENERGY BALANCE
2	1977-03-01	Reid DL, Miles JE.Can J Public Health. 1977 Mar-Apr;68(2):154-8.	Food habits and nutrient intakes of non-institutionalized senior citizens.	1971	Canada	n=50 (11/39)	To evaluate the dietary patterns and nutrients intakes.	65-75	FR-4d	U.S. Department of. Agriculture, Agricultural Research Service, Home and Garden Bulletin 72, 1970.	No	No	Questionnaire	Mantain PA	No	No	1593±447 kcal/d	No	FOOD PATTERNS	FOOD PATTERNS
3	1977-12-01	Garby L, Lammert O. Acta Physiol Scand. 1977 Dec;101(4):411-7.	Effect of the preceding day's energy intake on the total energy cost of light exercise.	No	Denmark	n=7 (7/0)	To analyze the effect of a variation in the preceding day's dietary energy intake-4, 10 and 18 MJ-on the oxygen consumption and respiratory quotient.	25.9± 3.2	I	No (Energy content of meals calculated with bomb calorimetry (IKA C 400, Janke und Kunkel AG, Staufen i Br., Germany)	VO2 (Otis-McKerrow valve and the Douglas bag method; oxygen and carbon dioxide concentrations measured by the micro-Scholander technique, P. F. Scholander 1967).	Bicycle Ergometer (Monark)	Yes	Yes	Yes	Yes	(three ocasions, two days each, first day 10MJ second day 4,10 or 18 MJ)	RER / Oxygen consumption (ml/min)	ENERGY BALANCE	ENERGY BALANCE
4	1978-10-01	Beck-Nielsen H, Pedersen O, Sørensen NS. Diabetologia. 1978 Oct;15(4):289-96.	Effects of diet on the cellular insulin binding and the insulin sensitivity in young healthy subjects.	No	Denmark	n=28 (7/ 21)	To evaluate changes of insulin binding to monocytes and changes of insulin sensitivity in young adults under different dietary conditions.	23-33	I	Tables Helms, P: FodevaretabellerCopenhagen: Akademisk Forlag, 1973.	No	No	No	All nurses had the same degree of physical activity)	No	No	Group 1: 1986±175 kcal High sucrose diet: 3247±194 kcal Group 2: 2380±309 kcal High fat diet 3756±383 kcal Group 3:1740±128 Low sucrose diet: 1700±67 kcal group 4: 2037±150 kcal Low fat diet: 2050±169 kcal Control group: 1958±171 kcal	No	PHYSIOLOGY	PHYSIOLOGY	No encontrado
5	1979-03-01	Zimmermann-Telschow H, Müller-Wecker H. Hoppe Seylers Z Physiol Chem. 1979 Mar;360(3):429-35.	Changes in the concentrations of branched chain amino acids in the blood in response to alterations in the composition of a hypocaloric diet.	No	No	n= 3 (3/0)	To study the effect of an alteration in the amount of protein, carbohydrate and fat in hypocaloric diets on the concentration ratios of valine/(isoleucine + leucine) in the morning fasting blood.	20-25	I	No	No	Questionnaire	No	Habitual PA	No	No	4600 KJ/d	No	PHYSIOLOGY	PHYSIOLOGY
6	1979-04-01	Davidson MB, Chopra IJ. J Clin Endocrinol Metab. 1979 Apr;48(4):577-81.	Effect of carbohydrate and noncarbohydrate sources of calories on plasma 3,5,3'-triiodothyronine concentrations in man.	No	USA	n=6 (5/1)	To evaluate the effect of change in dietary carbohydrate and excessive caloric consumption on circulating thyroid hormone levels.	21-25	I	No	No	No	No	No	No	No	2100-4100 Kcal	No	PHYSIOLOGY	PHYSIOLOGY
7	1980-03-01	Dauncey MJ. Br J Nutr. 1980 Mar;43(2):257-69.	Metabolic effects of altering the 24 h energy intake in man, using direct and indirect calorimetry.	No	UK	n=8 (4/4)	To determine the metabolic effects of altering the 24 h energy intake.	25-48	24h DR	McCance and Widdowson’s (1967).	IC DC (Dauncey, M.J. & Murgatroyd, P.R. (1978). J. Physiol., knd. 284, 7p; Dauncey, M.J. (1979~). Nutr. Food Sci. 60, 20)	No	Not indicated, by it is stated that one subject was excluded because of being an athlete	No	Yes	No	High: 13830±475 KJ/24h Medium: 8400±510 KJ/24h Low: 3700±359 KJ/24h	High: 8767±288 KJ Medium: 7986±297 KJ Low: 7495±253 KJ	ENERGY BALANCE	ENERGY BALANCE
8	1980-05-01	Acheson KJ, Campbell IT, Edholm OG, Miller DS, Stock MJ. Am J Clin Nutr. 1980 May;33(5):1147-54.	The measurement of food and energy intake in man-an evaluation of some techniques.	No	Antarctic	n=12 (12/0)	To determine the energy intake and individual food.	21-29	Combination of three methods: WFR, DR, Bomb calorimetry	McCance and Widdowson’s (1967).	No	No	No	No	No	Yes	3210 kcal	No	FOOD PATTERNS	FOOD PATTERNS
9	1980-05-01	Acheson KJ, Campbell IT, Edholm OG, Miller DS, Stock MJ. Am J Clin Nutr. 1980 May;33(5):1155-64.	The measurement of daily energy expenditure--an evaluation of some techniques.	No	Antarctic	n=12 (12/0)	To measure the energy expenditure.	21-29	Combination of three methods: WFR, DR, Bomb calorimetry	McCance and Widdowson’s (1967).	Dairy card HR	No	No	No	No	Yes	3210 kcal	3010 kcal/d	ENERGY BALANCE	ENERGY BALANCE
11	1981-08-01	Motil KJ, Bier DM, Matthews DE, Burke JF, Young VR. Metabolism. 1981 Aug;30(8):783-91.	Whole body leucine and lysine metabolism studied with [1-13C] leucine and [alpha-15N]lysine: response in healthy young men given excess energy intake.	No	No	n=12 (12/0)	To study body leucine and lysine metabolism.	20.6± 0.4	DH	No	No	No	Yes	No	No	No	Maintenance: 43.3 ± 0.9 kcal/kg/d Excess: 54.1 ± 1.1 kcal/kg/d	No	PHYSIOLOGY	PHYSIOLOGY
12	1981-10-01	Immink MD, Viteri FE, Helms RW. Am J Clin Nutr. 1981 Oct;34(10):2145-50.	Food substitution with worker feeding programs: energy supplementation in Guatemalan sugarcane workers.	April 1974	Guatemala	n=158	To study the effect of an energy supplementation.	17-73	24h DR-1d	Central America and Panama. 4th edition (INCAP).	No	No	Yes	No	No	Yes	2951± 689 kcal	No	ENERGY BALANCE	ENERGY BALANCE
13	1982-01-01	Yáñez E, Uauy R, Ballester D, Barrera G, Chávez N, Guzmán E, Saitúa MT, Zacarías I. Br J Nutr. 1982 Jan;47(1):1-10.	Capacity of the Chilean mixed diet to meet the protein and energy requirements of young adult males	No	Chile	n=8 (8/0)	To evaluate the capacity of the Chilean mixed diet to meet the protein-energy requirements of young adult men belonging to the low socio-economic groups.	20-31	24h DR -15 d	Chilean diet for the low income group (Moran, 1976; Ministerio de Salud (Chile).	No (calculated from Energy intake and physical activity)	No	Normal physical activity, no competitive sports	No	Yes	No	49.5 kcal/kg/d	No	FOOD PATTERNS	FOOD PATTERNS
15	1983-06-01	Kishi K, Inoue G, Yoshimura Y, Yamamoto S, Yamamoto T Tokushima J. Exp Med. 1983 Jun;30(1-2):17-24.	Quantitative interrelationship between effects of nitrogen and energy intakes on egg protein utilization in young men.	No	Japan	n= 67 (67/0)	To study the relationship between N intake and N balance at four levels of energy intake, by varying the N intake in submaintenance levels with each fixed level of energy.	Young men	I	No	No	No	No	No	No	No	40-58 kcal/kg/d	No	PHYSIOLOGY	PHYSIOLOGY
17	1983-09-01	Gorsky RD, Calloway DH. Hum Biol. 1983 Sep;55(3):577-86.	Activity pattern changes with decreases in food energy intake.	No	USA	n=18 (18/0)	To evaluate the changes in the daily activity patterns of young men with reduced calorie diet.	25.2± 1.8	Portable tape recorder or small pocket guide	Pennington, J. A.: Dietary Nutrient Guide, 1976.	IC (Consolazio et al. 1963)	24 h activity record	Yes	Yes	Yes	Yes	3025 kcal/d (fase I); 2512 kcal/d (fase II)	2994 kcal/d (fase I); 2929 kcal/d (fase II)	ENERGY BALANCE	ENERGY BALANCE
18	1983-10-01	Auckland JN, Smith AG, Hunt C. J R Soc Health. 1983 Oct;103(5):192-3.	Some social and anthropometric predictors of energy intake by residents in homes for the elderly.	1980	UK	n=34	To evaluated food energy intake in groups of elderly people in local authority homes, from knowledge of six factors: sex, marital status, bodyweight, height and home size.	65-89	weighed inventory technique: 7 d in Winter and Summer 1980.	A. A. PAUL and D. A. T. SOUTHGATE (1978). The Composition of Foods, 4th Edit., H.M.S.O.	No	No	No	No	No	No	6134 KJ	No	FOOD PATTERNS	FOOD PATTERNS
20	1984-05-01	No authors listened. Activity changes with reduced food intake in man. Nutr Rev. 1984 May;42(5):186-8.	Activity changes with reduced food intake in man.	No	No	n= 10 (10/0)	To investigate activities-those which must be performed to sustain life-have behavioral priority when energy intake decreases.	25.2± 1.8	FD	No	Weights: diary Activities (type, body position and duration) diary for each 24hr period EE: RMR	62 different types. Each of these activities an "energy factor" was assigned, and multiplied by the RMR of each individual.	No	No	Yes	Yes	Phase 1: 3025 kcal. Dietary restriction: 2512 kcal.	Phase 1: 2994 kcal. Dietary restriction: 2929 kcal.	ENERGY BALANCE	ENERGY BALANCE
22	1984-07-01	Koh ET. J. Am Diet Assoc. 1984 Jul;84(7):788-94.	Comparison of dietary energy intake sources by race, sex and age for adults in Mississippi	1978	USA	n= 384	To assess the energy intake sources by race, sex and age for adults in Mississippi.	34-80	24h DR	USDA Daily foodGuide and USDA Home and garden Bulletin nº 72. 1975. Food and nutrition board. RDA (9th 1980).	No	No	No	No	No	No	Black: 1334±53 Kcal White:1804±49 Kcal	No	FOOD PATTERNS	FOOD PATTERNS
23	1984-12-01	Kim WW, Kelsay JL, Judd JT, Marshall MW, Mertz W, Prather ES. Am J Clin Nutr. 1984 Dec;40(6 Suppl):1327-32. (b)	Evaluation of long-term dietary intakes of adults consuming self-selected diets.	April 1981-July 1982	USA	n=29 (13/16)	To evaluate the consistency of reporting food intakes examined by applying a systematic sampling method.	20-53	FR 24h DR (4 different periods, total 12 moths)	Mertz W, Kelsay JL, 1984.	No	No	No	No	No	No	Males <35 years:3033 kcal >35 years:2434 kcal Females <35 years:1893 kcal >35 years:1803 kcal	No	METHODOLOGY	METHODOLOGY
24	1984-12-01	Kim WW, Mertz W, Judd JT, Marshall MW, Kelsay JL, Prather ES.Am J Clin Nutr. 1984 Dec;40(6 Suppl):1333-7.	Effect of making duplicate food collections on nutrient intakes calculated from diet records.	April 1981-July 1982	USA	n= 29 (13/16)	To study the food intakes during the collection periods were similar or identical to their habitual reported intakes throughout the year.	20-53	FR 24h DR (4 different periods, total 12 moths)	Kim WW, Kelsay JL, Judd JT, Marshall MW, Mertz W, Prather ES, 1984.	No	No	No	No	No	No	<35 y: 2344 kcal >35 y: 2042 kcal	No	METHODOLOGY	METHODOLOGY
25	1984-12-01	Miles CW, Brooks B, Barnes R, Marcus W, Prather ES, Bodwell CE. Am J Clin Nutr. 1984 Dec;40(6 Suppl):1361-7.	Calorie and protein intake and balance of men and women consuming self-selected diets.	No	USA	n=29 (13/ 16)	To determine the calculated calorie and protein intake over 1 yr, and the available energy and N balance at four times during the year.	Male: 22-49 Female:20-53	FR (365 days)	USDA, 1973. (Agriculture Handbook no 74).	No	No	Yes	No	No	No	Male: 2756 Kcal/d Female: 1848 Kcal/d	No	PHYSIOLOGY	PHYSIOLOGY
26	1985-04-01	Kashiwagi A, Mott D, Bogardus C, Lillioja S, Reaven GM, Foley JE .Metabolism. 1985 Apr;34(4):364-70.	The effects of short-term overfeeding on adipocyte metabolism in Pima Indians.	No	USA	n= 7 (7/0)	The effect on adipocyte metabolism of increasing daily caloric intake.	18-30	I	No	I	No	Yes	Yes	No	No	2760±40 kcal/d 4632±145kcal/d	No	PHYSIOLOGY	PHYSIOLOGY
28	1986-02-01	Hernon JF, Skinner JD, Andrews FE, Penfield MP. J Am Diet Assoc. 1986 Feb;86(2):217-21.	Nutrients intakes and foods selected by college students: Comparisons among subgroups divided by energy intake	1980	USA	n= 303 (58/245)	To assess the nutrients intakes and foods selected by college students.	19 - 22	DR-3d	USDA Daily foodGuide and USDA Home and garden Bulletin nº 72. 1975.	No	No	No	No	No	No	<1200 kcal >1200 kcal	No	FOOD PATTERNS	FOOD PATTERNS
29	1986-05-01	Fanelli MT, Stevenhagen KJ. J Am Diet Assoc. 1986 May;86(5):665-7.	Consistency of energy and nutrient intakes of older adults: 24-hour recall Vs 1-day food record.	1977-1978	USA	n= 2667 (0/2667)	To assess energy and nutrient intakes of older adults by 24-hour recall vs 1-day food record.	64 - 75	24h DR DR-1d	USDA Nutrient data base. v. 1980.	No	No	No	No	No	No	Male 24-hour DR: 1924±739 kcal 1-day FR:1929±735 kcal Female 24-hour DR: 1430±542 kcal 1-day FR:1439±555 kcal	No	METHODOLOGY	METHODOLOGY
30	1986-09-01	Foltin RW, Brady JV, Fischman MW. Pharmacol Biochem Behav. 1986 Sep;25(3):577-82.	Behavioral Analysis of Marijuana Effects on Food Intake in Humans.	No	No	n=9 (9/0)	To evaluate the effects of smoked active marijuana and placebo cigarettes on total daily caloric intake from meals.	22-38	Computer-based observation	No	No	No	No	No	No	No	Placebo conditions: 2400-3400 kcal Under active marijuana: 2900- 4400 kcal.	No	DRUGS	DRUGS
31	1986-12-01	Kwan RM, Thomas S, Mir MA. J Nutr. 1986 Dec;116(12):2393-402.	Effects of a low carbohydrate isoenergetic diet on sleep behavior and pulmonary functions in healthy female adult humans.	No	UK	n=6 (0/6)	To study the effects of a low carbohydrate, isoenergetic diet on pulmonary physiology and sleep behavior.	20-23	DR-7d	McCance and Widdowson´s The Composition of Food (1979).	VO2 ((PK Morgan, Kent)	No	No	No	No	No	1929±407 kcal free period; 2066±352 kcal intervention	No	PHYSIOLOGY	PHYSIOLOGY
32	1987-06-01	Jones DY, Judd JT, Taylor PR, Campbell WS, Nair PP. Am J Clin Nutr. 1987 Jun;45(6):1451-6.	Influence of caloric contribution and saturation of dietary fat on plasma lipids in premenopausal women.	No	USA	n=31 (0/31)	To examine plasma lipids effect in in a group with fed high- and low-fat diets.	20-40	I	USDA Lipid Nutrition Laboratory foof data base,1980	No	No	No	Habitual PA	No	No	mean of all groups 2061±45 kcal	No	PHYSIOLOGY	PHYSIOLOGY
33	1987-11-01	Cole AH, Ogbe JO. Br J Nutr. 1987 Nov;58(3):357-67.	Energy intake, expenditure and pattern of daily activity of Nigerian male students.	No	Nigeria	n=20 (20/0)	To determine the daily intake and expenditure of males adults and to compare with values by FAO/WHO/ONU 1985.	20-23	Bomb calorimeter (Garry et al. 1959 and Durnin et al. 1957). 7d	Haenel H, 1979.	IC respiration-gasmeter of the Max-Planck Institute for Work Physiology (Dortmund), developed in Germany, modified by Miiller & Franz (1952) and manufactured by Gesellschaft fur Geratebau GmbH, KG 46 Dortmund, Westfalendamm	Recorded ( minute-by-minute record )	Apparently healthy	Daily routine in a laboratory work (Cole 1976)	Yes	Yes	183±32 KJ/kg body-weight per day	9876±1064 KJ/d	ENERGY BALANCE	ENERGY BALANCE
34	1988-02-01	Foltin RW, Fischman MW, Emurian CS, Rachlinski JJ. Appetite. 1988 Feb;10(1):13-24.	Compensation for caloric dilution in humans given unrestricted access to food in a residential laboratory.	No	USA	n=6 (6/0)	To study the possible role of caloric regulation in mediating food intake.	22-38	Network computer system	No	No	No	No	No	No	No	2200-3300 kcal/d	No	ENERGY BALANCE	ENERGY BALANCE
35	1988-04-01	Kromhout D, Saris WH, Horst CH. Am J Clin Nutr. 1988 Apr;47(4):668-74.	Energy intake, energy expenditure, and smoking in relation to body fatness: the Zutphen Study.	1965	Netherlands	n=694 (694/0)	To analyze the relationship between indicators of body fatness and physical activity, energy intake, alcohol intake, tea consumption, coffee consumption and smoking.	45-64	DH (crosscheck dietary history method) 12 m	The Netherland food table. 21 ed. (1965).	Questionnaire (Bink et al. 1966) Energy expenditure was estimated by an extensive questionnaire developed for studies in occupational medicine (energy expenditure during five working days and two weekend days.)	Questionnaire (Bink et al. 1966) five working days and two weekend days. Both the time spent on the activity and its intensity were estimated)	Yes	Yes	Yes	Yes	2998± 640 kcal/d	Working days: 2929± 595 kcal/d Weekend days: 2452± 375 kcal/d	DRUGS	DRUGS
36	1988-04-01	Pérusse L, Tremblay A, Leblanc C, Cloninger CR, Reich T, Rice J, Bouchard C. Am J Clin Nutr. 1988 Apr;47(4):629-35.	Familial resemblance in energy intake: contribution of genetic and environmental factors.	No	Canada	n=712 (351/ 361)	To quantify familiar aggregation in daily energy intake in biological and adopt relatives.	Male:44.3±5.1 Females: 42.0±5.0	DR-3d	Brault-Dubruc and Caron-Lahaie, 1978.	No	No	No	No	No	No	Males: 2576.8±576.5 Kcal/d Females: 1828.7±407.5	No	ENERGY BALANCE	ENERGY BALANCE
37	1988-06-01	Marable NL, Kehrberg NL, Judd JT, Prather ES, Bodwell CE. J Am Diet Assoc. 1988 Jun;88(6):687-93.	Caloric and selected nutrient intakes and estimated energy expenditures for adult women: identification of non-sedentary women with lower energy intakes.	1981	USA	n= 98 (0/98)	To asses the caloric, nutrient intakes and estimated energy expenditures for adult women.	19-50	1, 3 and 7-d DR	USDA, 1980.	Katch &McArdle, 1977; Durnin&Passmore, 1967; Consolazio et al. 1963	PA record-24h on sheets, 10 min blocks,	Yes	Yes	Yes	Yes	Phase I: 1770±716 Kcal Phase II: 1740±731 Kcal Phase III: 1463±410 Kcal	2237±373 Kcal	ENERGY BALANCE	ENERGY BALANCE
38	1988-06-01	McCargar LJ, Clandinin MT, Fawcett DM, Johnston JL. Am J Clin Nutr. 1988 Jun;47(6):932-41.	Short-term changes in energy intake and serum insulin, neutral amino acids, and urinary catecholamine excretion in women.	No	USA	n=12	To identify metabolic responses in energy intake in normal-weight women.	22-38	FR-6d	Watt BK and Merrill AL, 1963	No	No	Yes	Mantain habitual PA	No	No	Underreating: 1000 kcal Overreating: 3000 kcal	No	PHYSIOLOGY	PHYSIOLOGY
39	1988-09-01	Block G, Rosenberger WF, Patterson BH. Am J Public Health. 1988 Sep;78(9):1150-5.	Calories, fat and cholesterol: intake patterns in the US population by race, sex and age.	1976-1980 (NHANES II)	USA	n= 11658	To examine total caloric (intake) and intake of total fat, saturated fatty, acids, total cholesterol, by age, sex and race.	19-74	24h DR	USDA, 1983.	No	No	No	No	No	Yes	Black males: 2291±79.9 kcal/d; White males: 2510± 26.6 kcal/d; Black females: 1471±26.1 kcal/d; White females: 1538±13.8 kcal/d	No	FOOD PATTERNS	FOOD PATTERNS
40	1988-10-01	Lissner L, Stevens J, Levitsky DA, Rasmussen KM, Strupp BJ. Am J Clin Nutr. 1988 Oct;48(4):956-62.	Variation in energy intake during the menstrual cycle: implications for food-intake research.	No	USA	n=23 (0/23)	To evaluate the variation of energy intake during menstrual cycle.	22-41	Recorded (no specify)-10d before and after the onset of menstruation.	Adams, 1975. Bomb calorimetry	No	No	No	Mantain habitual PA	Yes	No	Premenstrual period: 2335 kcal/d Postmenstrual period: 2248 kcal/d	No	ENERGY BALANCE	ENERGY BALANCE
41	1988-11-01	Warwick PM, Edmundson HM, Thomson ES. Am J Clin Nutr. 1988 Nov;48(5):1188-96.	Prediction of energy expenditure: simplified FAO/WHO/UNU factorial method vs continuous respirometry and habitual energy intake.	No	Australia	n=13 (7/6)	To use a simple factorial based on FAO/WHO/ONU guidelines to predict EE	Male: 24.9± 4.5; female: 26.8± 9.5	24h DR-4d	Pau1AA, Southgate DAT. McCance and Widdowson’s the composition of foods. London: HMSO, 1978.	24h EE in respiration chamber; FAO/WHO 1985	Diary card	Yes	Yes	Yes	Yes	Males: 2170±122 kcal/d Females: 1790±222 kcal/d	Predicted males: 2150±122 kcal/d Doubled predicted males: 2200±153 kcal/d. Predicted females: 1810±215 kcal/d Doubled predicted females: 1820±155 Kcal/d	METHODOLOGY	METHODOLOGY
42	1989-02-01	Gong EJ, Garrel D, Calloway DH. Am J Clin Nutr. 1989 Feb;49(2):252-8.	Menstrual cycle and voluntary food intake.	No	USA	n=7 (0/7)	To quantify the relationship between food intake and menstrual cycle in women.	24-43	WFR	UCB MINILIST (PenNongton JA, 1976).	No	Recorded on a cassette tape recorder	No	No	No, from other studies in the discussion	No	1913±113 kcal	No	FOOD PATTERNS	FOOD PATTERNS
43	1989-03-01	Kurpad AV, Kulkarni RN, Sheela ML, Shetty PS. Br J Nutr. 1989 Mar;61(2):201-8.	Thermogenic responses to graded doses of noradrenaline in undernourished Indian male subjects.	No	India	n=27 (27/0)	To estimate the capacity for thermogenesis, measured.	19-28	DR-2d	No	O2 consumption (Sybron Taylor, Crowborough, UK)	No	Yes	Yes	No	Yes	10.6±1.7 KJ/d	No	PHYSIOLOGY	PHYSIOLOGY
44	1989-05-01	Chen JD, Wang JF, Li KJ, Zhao YW, Wang SW, Jiao Y, Hou XY. Am J Clin Nutr. 1989 May;49(5 Suppl):1084-9.	Nutritional problems and measures in elite and amateur athletes.	No	China	n=160 (91/69)	To discover nutritional problems of athletes after food and diet provisions have been improved and to prevent the effects of improper nutrition.	21.4± 3.4	WFR	Health Institute of Chinese Medical Science Academy. Food composition tables. 3rd ed. Beijing: People’s Publishing House, 1981.	No	No	Elite and amateur athletes	Elite and amateur athletes	No	Yes	Elite athletes: 2300-5900 kcal/d Amateur athletes: 1600-4 100 kcal/d	No	FOOD PATTERNS	FOOD PATTERNS
46	1989-06-01	Nomani MZ, Hallak MH, Nomani S, Siddiqui IP. Am J Clin Nutr. 1989 Jun;49(6):1141-5.	Changes in blood urea and glucose and their association with energy-containing nutrients in men on hypocaloric diets during Ramadan fasting.	No	Siria	n=16 (16/0)	To determine the changes in blood urea and glucose and their associations with energy-containing nutrients in men during the Islamic fasting month of Ramadan	18-30	Questionnary	Middle East, USDA 1952 and FAO 1982.	No	No	No	No	Yes	No	Diet High CHO: 1696±232 kcal Diet High Fat: 1834±195 kcal	No	PHYSIOLOGY	PHYSIOLOGY
48	1989-09-01	de Angelis RC, Orozco GA, Campos JV. Arq Gastroenterol. 1989 Jul-Sep;26(3):50-4.	Bio-utilization of protein, calcium and zinc from diets based on rice and beans, in human beings.	No	Brazil	n=9 (9/0)	To explore the bio-utilization of protein, calcium and zinc ingested from consumed food in Brazil.	19-45	I	No	No	No	No	No	No	No	The total energy intake in each dietary period were: 46.04 +/- 9.18; 37.57 +/- 9.04; 55.27 +/- 7.18, respectively faltan unidades	No	NUTRIENTS	NUTRIENTS
52	1990-01-01	Kromhout D, de Lezenne Coulander C, Obermann-de Boer GL, van Kampen-Donker M, Goddijn E, Bloemberg BP. Am J Clin Nutr. 1990 Jan;51(1):123-9.	Changes in food and nutrient intake in middle-aged men from 1960 to 1985 (the Zutphen Study).	1960-1985	Netherlands	n=315 (315/0)	To analyze changes in food and nutrient intake in middle-age men.	40-59	Dietary surveys	The Netherland food table, (1985).	No	No	No	No	No	No	1960: 3056±600 kcal 1965: 2961±640 kcal 1970:2622±539 kcal 1985:2237±493 kcal	No	FOOD PATTERNS	FOOD PATTERNS
53	1990-03-01	Hebert JR, Chen Backlund JY, Engle A, Barone J, Biener K. Eur J Epidemiol. 1990Mar;6(1):55-60.	Intra and inter person sources of variability in fat intake in a feeding trial of 14 men.	No	No	n=26 (26/0)	To examine the relative contributions of inter- and intra-person variability in the context of this feeding study.	21-39	FFQ, FD-4d	USDA Food Composition Tables (USDA Nutrient Data Base for Standard (1985).	No	No	Yes	Keep exercise habits	No	No	Low-fat: 1848±477 kcal Phase 1: Coconut oil: 2075±493 kcal Safflower oil: 1899 ±248 kcal. Phase 2: Coconut oil:1817±421 kcal Safflower oil: 1971± 423 kcal	No	METHODOLOGY	METHODOLOGY
54	1990-03-01	Kretsch MJ, Fong AK. Am J Clin Nutr. 1990 Mar;51(3):477-84.	Validation of a new computerized technique for quantitating individual dietary intake: the Nutrition Evaluation Scale System (NESSy) vs the weighed food record.	No	USA	n=9 (0/9)	To validate the concept and design of NESSy prototype.	23-65	16 d (Kretsch MJ, 1989).	USDA’s revised Handbook 8 and Handbook 456, (1976-1986 y 1975).	No	No	No	No	No	No	Manual method: 2193 kcal/d Computer method: 2131Kcal/d	No	METHODOLOGY	METHODOLOGY
55	1990-03-01	Livingstone MB, Prentice AM, Strain JJ, Coward WA, Black AE, Barker ME, McKenna PG, Whitehead RG. BMJ. 1990 Mar 17;300(6726):708-12.	Accuracy of weighed dietary records in studies of diet and health.	No	North Ireland	n=31 (16/31)	To provide an independent evaluation of 7 days weighed dietary record.	Male:31.5± 7.2; fema-le: 35.5± 11.4	WFR-7d	Paul AA, Southgate DAT. McCance and W'idds.sosm's London: HMSO, 1978. Wiles SJ, Nettleton PA, Black AE, IPaul AA, 1980.	DLW	No	No	No	No	No	Males: 11.21±2.48 MJ/d Females: 8.00±1.88 MJ/d	Males: 14.23±2.95 MJ/d Females: 9.93±1.53 MJ/d	METHODOLOGY	METHODOLOGY
59	1990-08-01	de Castro JM, Orozco S. Am J Clin Nutr. 1990 Aug;52(2):246-53.	Moderate alcohol intake and spontaneous eating patterns of humans: evidence of unregulated supplementation.	No	USA	n= 92 (23/69)	The effects of alcohol ingestion on nutrient intake.	18-54	FD-7 d	Computer file > 3000 food items	No	No	No	No	No	No	No alcohol:1879 kcal/d Low alcohol:2026 kcal/d High alcohol:2174 kcal/d	No	DRUGS	DRUGS
60	1990-08-01	Heaney RP, Davies KM, Recker RR, Packard PT. J Nutr. 1990 Aug;120(8):869-75.	Long-term consistency of nutrient intakes in humans.	1967	USA	Study 1: n=164 (0/164) Study 2: n=165 (0/165)	To evaluate the consistency of intake over time for calcium, phosphorus, protein and intake.	Study 1: 35-45 Study 2: 19-25	Study 1:1d and 7d DR. Study 2:7d DR.	Bowes and Church, (1985).	No	No	No	No	No	No	Study 1: 1755±388 kcal Study 2: 1827±456 kcal	No	NUTRIENTS	NUTRIENTS
61	1990-10-01	Mattes R. Appetite. 1990 Oct;15(2):103-13.	Hunger ratings are not a valid proxy measure of reported food intake in humans.	No	No	n=24 (12/12)	To study hunger ratings are valid method.	20-37	Diet record-7d DH, TFEQ	Version 3. 0 of the Nutritionist III Nutrient database package (N-squared computing, Silverston,OR	No	No	No	No	Yes, only for discussion	No	Mean hourly EI in figure	No	METHODOLOGY	APETITO
64	1990-12-01	Dubois S, Boivin JF. J Am Diet Assoc. 1990.Dec;90(12):1680-7.	Accuracy of telephone dietary recalls in elderly subjects	1985	Canada	n= 159	To asses the accuracy of telephone dietary recalls in elderly subjects	72±6	24h DR	Canada Nutrient file. 1984.	No	No	NO	NO	No	No	Observed: 551±210 kcal Recalled:586±320 kcal	NO	METHODOLOGY	METHODOLOGY
65	1990-12-01	Lucero K, Hicks RA. Percept Mot Skills. 1990 Dec;71(3 Pt 2):1377-8.	Relationship between habitual sleep duration and diet.	No	USA	No	To study the relationship between sleep and diet	No	FD-21d	Nutritionist I11 Program (North, 1985	No	No	No	No	No	No	Short sleeping:2457±1047 kcal Longer sleeping: 2387±771 kcal	No	PHYSIOLOGY	PHYSIOLOGY
66	1991-01-01	Lührmann PM, Herbert BM, Gaster C, Neuhäuser-Berthold M. Eur J Nutr 1999; 38:235–240.	Validation of a self-administered 3-day estimated dietary record for use in the elderly	1994-1997	Germany	n=343 (105/ 238)	To determine energy and nutrient intake in the elderly.	≥ 60	DR-3d	Program CALORA version II and the Federal Nutrient Data Base version II.2	Respiratory gas analysis (BMR), using a ventilated-hood system (Deltatrac MBM 1oo, Hoyer, Bremen, Germany), Weir equation.	No	No	Mobility in elderly	No	No	Total: 8738 ± 2398 kJ/d Males: 9705 ± 2579 kJ/d Females: 8311 ± 2186 kJ/d	Basal metabolic. Total: 5586 ± 912 kJ/d Males: 6434± 836 kJ/d Females: 5212 ± 659 kJ/d	METHODOLOGY	METHODOLOGY
67	1991-02-01	Stryker WS, Salvini S, Stampfer MJ, Sampson L, Colditz GA, Willett WC.J Am Diet Assoc. 1991 Feb;91(2):172-8.	Contributions of specific foods to absolute intake and between-person variation of nutrient consumption.	1980	USA	n=194 (0/194)	To evaluate the contribution of specific foods to absolute intake as well as to between-person variance in nutrient intake in a manner unconstrained by a structure questionnaire.	34-59	DR-4 weeks	Massachusetts nutrient data bank	No	No	No	No	No	No	1620±332 kcal	NO	NUTRIENTS	NUTRIENTS
68	1991-02-01	Tarasuk V, Beaton GH. Am J Clin Nutr. 1991 Feb;53(2):442-7.	Menstrual-cycle patterns in energy and macronutrient intake.	No	USA	n=14 (0/14)	To examine patterns of energy and macronutrient intake in women	20-47	10 record	USDA	No	No	No	No	No	A comment	Premenstrual: 1912 kcal/d Postmenstrual: 1822 kcal/d	No	FOOD PATTERNS	FOOD PATTERNS
69	1991-04-01	Turrini A, Leclercq C, D'Amicis A. Br J Nutr. 1999 Apr;81 Suppl 2:S83-9.	Patterns of food and nutrient intakes in Italy and their application to the development of food-based dietary guidelines.	1994 - 1996	Italy	n=1844	To describe food consumption patterns of the Italian population about ten years after the previous one (Saba et al. 1990).	18–60	Questionnaires (not specify).	Italian Food Composition Table (Carnovale & Marletta, 1997)	No	No	No	No	Yes	No	8.7 kJ	No	FOOD PATTERNS	FOOD PATTERNS
70	1991-05-01	Tremblay A, Lavallée N, Alméras N, Allard L, Després JP, Bouchard C. Am J Clin Nutr. 1991 May;53(5):1134-7.	Nutritional determinants of the increase in energy intake associated with a high-fat diet.	No	Canada	Study 1: n=15 (15/0) Study 2: n=8 (8/0)	To evaluate the effect of variation in diet composition on short-term adaptations in energy intake.	Study 1: 29± 6 Study 2: 26.9± 4.2	I	Canadian Nutrient File, 1988	No	No	No	From sedentary to moderate active	No	Yes	Food Quotient<85: 15.7±3MJ FQ>85: 13.6±2.5 MJ	No	ENERGY BALANCE	ENERGY BALANCE
71	1991-08-01	Pelletier V, Marks L, Wagner DA, Hoerr RA, Young VR. Am J Clin Nutr. 1991 Aug;54(2):395-401.	Branched-chain amino acid interactions with reference to amino acid requirements in adult men: valine metabolism at different leucine intakes.	No	USA	n=6 (6/0)	To study the effect of different intake of leucine.	19-23	I	No	No	No	Yes	Yes	No	No	2957.5 kcal	No	NUTRIENTS	NUTRIENTS
72	1991-08-01	Pelletier V, Marks L, Wagner DA, Hoerr RA, Young VR. Am J Clin Nutr. 1991 Aug;54(2):402-7.	Branched-chain amino acid interactions with reference to amino acid requirements in adult men: leucine metabolism at different valine and isoleucine intakes.	No	USA	n=11 (11/0)	To study the effect of different intake of valine.	19-30	I	No	No	No	Yes	Yes	No	No	3142.3 kcal	No	NUTRIENTS	NUTRIENTS
73	1991-09-01	Ekstedt B, Jönsson E, Johnson O.Scand J Clin Lab Invest. 1991 Sep;51(5):437-42.	Influence of dietary fat, cholesterol and energy on serum lipids at vigorous physical exercise.	No	Sweden	n=7 (7/0)	To investigate the importance of high-energy consuming work in relation to the importance of the dietary content of energy, fat and cholesterol for the beneficial influence on the lipoprotein profile.	21-37	I	I	No	Encuesta y seguimiento	Yes	Trained	Yes	Yes	Standard: 3800 kcal/d; low calorie: 2300 kcal/d	No	PHYSIOLOGY	PHYSIOLOGY
74	1991-09-01	Payette H, Gray-Donald K. Am J Clin Nutr. 1991 Sep;54(3):478-88.	Dietary intake and biochemical indices of nutritional status in an elderly population, with estimates of the precision of the 7-d food record.	April to November 1987	Canada	n=82 (35/47)	To provide data about dietary needs of a healthy elderly.	65-89	FR-7 d	Verdier P, Beare-Rogers JL. The Canadian Nutrient File. J Can Diet Assoc 1984;45:52-5.	No	No	Yes	No	No	No	Male: 1850±508 kcal Female: 1374±283 kcal	No	PHYSIOLOGY	PHYSIOLOGY
75	1991-09-01	Roberts SB, Heyman MB, Evans WJ, Fuss P, Tsay R, Young VR. Am J Clin Nutr. 1991 Sep;54(3):499-505.	Dietary energy requirements of young adult men, determined by using the doubly labeled water method.	No	USA	n=14 (14/0)	To predict models for estimation of TEE.	19-26	7 day before study	No	DLW ((SIRA-lO, VG Isogas, Middlewich, Cheshire, UK), VO2 y VCO2 (I calorimetry) ((Deltatrac, SensorMedics Corporation, Anaheim, CA).	Recorded PA of the study day	Yes	No	Yes	Yes	14.64± 0.70 MJ/d	14.62± 0.76 MJ/d	ENERGY BALANCE	ENERGY BALANCE
76	1991-09-01	Tarasuk V, Beaton GH. Am J Clin Nutr. 1991 Sep;54(3):464-70.	The nature and individuality of within-subject variation in energy intake.	No	USA	n=29 (13/16)	To describe the patters of variation in daily intake	Male: 22-49 Female:20-53	FR	USDA	No	No	Yes	Maintain habitual PA	Yes	Yes	Male: 11522.4 MJ Female: 7733.6 MJ	No	FOOD PATTERNS	FOOD PATTERNS
78	1991-11-01	Roberts SB, Ferland G, Young VR, Morrow F, Heyman MB, Melanson KJ, Gullans SR, Dallal GE. Am J Clin Nutr. 1991 Nov;54(5):774-82.	Objective verification of dietary intake by measurement of urine osmolality.	No	USA	n=34 (24/10)	The effect of overfeeding and the metabolic effect of vitamin K deficiency.	18-78	24h urine collection- 6d	USDA handbook 466, 1983.	No	No	No	Yes	Yes	Yes	Study 1:17.4±0.7 MJ/d Study 2:11.5±1.1 MJ/d Study 3:9.0±0.4 MJ/d	No	PHYSIOLOGY	PHYSIOLOGY
79	1991-12-01	Kim SW, Kashiwazaki H, Imai H, Moji K, Orias-Rivera J. J Hum Ergol (Tokyo). 1991 Dec;20(2):181-97.	Food consumption and energy expenditure of Aymara in a herding community of the Bolivian Altiplano.	1988	Bolivia	EI: n=40 (22/18) EE: n=32 (16/16)	To analyse patterns of food consumption and energy expenditure.	EI: 20-77 EE: 14-70	Food consumption survey-7d	Table of Nutrient Composition Bolivian Food: the revision of 1984. Standard Table of Food composition in Japan, 4th revision, (1982).	24 h HR (7d), O2 consumption, RQ, FAO/WHO,UNO 1985	METS (formula)	Yes	Yes	Yes	Yes	2.320 kcal/d	2.303±734 kcal/day	ENERGY BALANCE	ENERGY BALANCE
80	1991-12-01	Larkin FA, Metzner HL, Guire KE.J Am Diet Assoc. 1991 Dec;91(12):1538-42.	Comparison of three consecutive-day and three random-day records of dietary intake.	No	US	n=228 (107/ 121)	To determine whether 3 days of DR from randomly selected days or from consecutive days more closely estimated the energy and nutrient intake values obtained from 16 days over a 1-year.	25-50	24h DR, FFQ	Michigan State University Nutrient Data Bank	No	No	No	No	No	No	16-day intake: 2114 Kcal Random 3-day: 2103 Kcal Consecutive 3-day: 2074 Kcal	No	METHODOLOGY	METHODOLOGY
86	1992-01-01	Tarasuk V, Beaton GH. Am J Clin Nutr. 1992 Jan;55(1):22-7.	Statistical estimation of dietary parameters: implications of patterns in within-subject variation--a case study of sampling strategies.	No	USA	n=29 (13/16)	To examine the interaction between random and nonrandom variation.	Male: 22-49 Fema-les: 20-53	DR-7 d - 50 d	USDA Nutrienty data bases	No	No	No	No	No	No	9455.50 kJ (2254.66 kcal)/d pooled mean intake	No	METHODOLOGY	METHODOLOGY
87	1992-01-01	Tarasuk V, Beaton GH. Appetite, 1992; 18: 43-54.	Day-to-Day Variation in Energy and Nutrient Intake: Evidence of Individuality in Eating Behavior?.	1984	USA	n=29 (13/16)	To establish whether individual subjects possessed characteristic magnitudes of day-to-day variation in intake, and to examine the relation-ship between the magnitude of an individual’s day-to-day variation and the mean intake.	Male: 22-49 Female20-53	Recorded food intakes (Beltsville One-Year Dietary Intake Study)1y;	USDA Nationwide Food Consumption Survey- Continuing Survey of Food Intakes (CSFII-85) (US Department of Agriculture, 1985; US Department of Agriculture, 1986).	No	No	No	No	No	No	588 Kcal standard deviation in 365 days	No	METHODOLOGY	METHODOLOGY
88	1992-06-01	Block G, Thompson FE, Hartman AM, Larkin FA, Guire KE. J Am Diet Assoc. 1992 Jun;92(6):686-93.	Comparison of two dietary questionnaires against multiple validated dietary records collected during a 1-year period.	1984	USA	n=228 (89/ 139)	To validate two dietary history questionnaire.	25-50	24 h DR- 16d DR-3d, FFQ (University of Michigan) HHHQ/S-M-L:Health Habits and History Questionnaire HHQ/Medium:Health Habits and History Questionnaire	Michigan State University Nutrient Data Bank. Morgan KJ et al., 1986.	No	No	No	No	No	No	FR-16d: 2147 kcal UM FFQ: 2807kcal HHHQ/S-M-L: 2.101 kcal HHHQ/Medium: 1946 kcal	No	METHODOLOGY	METHODOLOGY
90	1992-07-01	Caputo FA, Mattes RD. Am J Clin Nutr. 1992 Jul;56(1):36-43.	Human dietary responses to covert manipulations of energy, fat, and carbohydrate in a midday meal.	No	USA	n=16 (8/8)	To assess free-feeding energy and macronutrient intake.	19-48	1 week baseline, and 4 week intervention	USDA Nutritive value of American foods s. Agriculture handbook no. 456, 1983.	No	No	Yes	No	Yes, mantein habitual PA (no especify)	Yes	At start, mean 3036 kcal/d	No	FOOD PATTERNS	NUTRIENTS
91	1992-07-01	Rolls BJ, Pirraglia PA, Jones MB, Peters JC. Am J Clin Nutr. 1992 Jul;56(1):84-92.	Effects of olestra, a non-caloric fat substitute, on daily energy and fat intakes in lean men.	No	USA	n=24 (24/0)	To study the effect of olestra on daily energy.	21-30	FD-3d	No	No	No	No	No	No	No	Test day: 623 KJ 9 day record: 11.469 KJ/d	No	NUTRIENTS	NUTRIENTS
92	1992-09-01	Oliveria SA, Ellison RC, Moore LL, Gillman MW, Garrahie EJ, Singer MR. Am J Clin Nutr. 1992 Sep;56(3):593-8.	Parent-child relationships in nutrient intake: the Framingham Children's Study.	1987	USA	n= 181 (88/93)	To assess familial aggregation of nutrient intake among these families.	Male: 33.7 Fema-le: 32.4	FD-3d	Food Finder program ofthe Center for Clinical Computing, Boston, 1981	No	No	No	No	Yes	Yes	Father: 9752±2281 KJ Mother: 7043±1793 KJ	No	FOOD PATTERNS	FOOD PATTERNS
93	1992-12-01	Curtis AE, Musgrave KO, Klimis-Tavantzis D. J Am Diet Assoc. 1992 Dec;92(12):1517-9.	A food frequency questionnaire that rapidly and accurately assesses intake of fat, saturated fat, cholesterol, and energy.	No	USA	n=29 (3/26)	To assess if FFQ is rapid and accurate in intake of fat, saturated fat, cholesterol, and energy.	23-65	DR-4d, FFQ	Nutrient data bank. Amherst, mass; University of Massachusetts, 1989 -Software (version 5.0. 1989, N square Computing, Silverston, Ore).	No	No	No	No	No	No	DR-4d: 1589.6 kcal FFQ:1428.9 kcal	No	METHODOLOGY	METHODOLOGY
94	1993-01-01	Brown JL, Griebler R. J Am Diet Assoc. 1993;93(7):784-9	Reliability of a short and long version of the block food frequency form for assessing changes in calcium intake.	No	USA	n=98 (0/98)	To test the reliability of a modified version of the Block 98-item food frequency questionnaire and a short 40-item FFQ derived from the Block form to estimate usual calcium intake.	21-73	2 FFQ (long and short)	Health Habits and History Questionnaire: Diet History and Other Risk Factors. Washington, DC: National Cancer Institute; 1989. HHHQ personal computer system packet. No son tablas de composicion	No	No	No	No	No	No	Times 1: 1789 kcal Times 2: 1607 kcal Times 3: 1548 kcal	No	METHODOLOGY	METHODOLOGY
95	1993-01-01	Cleveland LE, Escobar AJ, Lutz SM, Welsh SO. J Am Diet Assoc. 1993;93(5):556-60, 563	Method for identifying differences between existing food intake patterns and patterns that meet nutrition recommendations.	1985	USA	n= 917	To describe a mathematical model that takes an existing food intake pattern and develops a new pattern that meets a specified set of nutrition recommendations with the minimum change possible.	19-50	Food consumption survey USDA	The USDA’s nutrient satabases, 1985.	No	No	No	No	No	No	Mathematical model	No	METHODOLOGY	METHODOLOGY
96	1993-01-01	Feskanich D, Rimm EB, Giovannucci EL, Colditz GA, Stampfer MJ, Litin LB, Willett WC. J Am Diet Assoc. 1993 Jul;93(7):790-6.	Reproducibility and validity of food intake measurements from a semiquantitative food frequency questionnaire.	1986	USA	n=127 (127/0)	To evaluate reproducibility and validity of food intake measurements by a 131-item semiquantitative food frequency questionnaire	40-75	FFQ, DR-7d 131 FFQ semiquantitative, 24-DR	CBORD Diet Analyzer System.	No	No	No	No	No	No	Mean daily intake expressed in serving unit for each FFQ item	No	METHODOLOGY	METHODOLOGY
97	1993-01-01	Wisén O, Hellström PM, Johansson C. Scand J Gastroenterol. 1993;28(8):737-43.	Meal energy density as a determinant of postprandial gastrointestinal adaptation in man	No	Sweden	n= 55 (55/0)	To investigate the relationships between the meal energy density and postprandial gastric emptying, intestinal propulsion and absorption, and pancreaticobiliary secretions.	22-29	No	No	No	No	No	No	No	No	Nine test meal (energy density MJ)	No	PHYSIOLOGY	PHYSIOLOGY
98	1993-02-01	Jacques PF, Sulsky SI, Sadowski JA, Phillips JC, Rush D, Willett WC. Am J Clin Nutr. 1993 Feb;57(2):182-9.	Comparison of micronutrient intake measured by a dietary questionnaire and biochemical indicators of micronutrient status.	No	USA	n=139 (57/82)	To compare 12 micronutrient intake.	40-83	semiquantitative FFQ (Willet et al. 1985)	No	No	No	No	No	No	No	Males: 12.8±3.7 MJ/d Females: 9.7±3.2 MJ/d	No	METHODOLOGY	METHODOLOGY
99	1993-03-01	Arnold LM, Ball MJ, Duncan AW, Mann J. Am J Clin Nutr. 1993 Mar;57(3):446-51.	Effect of isoenergetic intake of three or nine meals on plasma lipoproteins and glucose metabolism.	No	New Zealand	n=19 (9/10)	To examine the metabolic consequences of nibbling and meal-eating regimens.	32.1± 9.6	Semi-quantitative record-3d (Edington, 1989)	New Zeland Food Composition tables (Milligam CG et al.,1991)	No	No	No	No	No	No	8181 ±2692 KJ before study 8095 ±1717 KJ after 3 meals 8348 ±3229 KJ after 9 meals	No	PHYSIOLOGY	PHYSIOLOGY
100	1993-03-01	Mares-Perlman JA, Klein BE, Klein R, Ritter LL, Fisher MR, Freudenheim JL. J Nutr. 1993 Mar;123(3):489-501.	A diet history questionnaire ranks nutrient intakes in middle-aged and older men and women similarly to multiple food records.	1987-1988	USA	n=211 (95/ 116)	To compare nutrient estimates data.	43-85	DH (Block et al. 1989, 1986), FFQ	National Cancer Institute, Blovk 1989 and modified by Mares-Perlam, 1993.	No	No	Yes	No	No	No	Males (median) DHQ: 8.46 MJ FFQ: 8.38 MJ Females (median) DHQ: 5.53 MJ FFQ: 6.43 MJ	No	FOOD PATTERNS	FOOD PATTERNS
102	1993-04-01	Zello GA, Pencharz PB, Ball RO. Am J Physiol. 1993 Apr;264(4 Pt 1):E677-85.	Dietary lysine requirement of young adult males determined by oxidation of L-[1-13C]phenylalanine.	No	Canada	n=7 (0/7)	To assess the dietary lysine requirement of young adult males determined by oxidation of L-[1-13C]phenylalanine.	24.1 ±2.0	DR-5d , Short FFQ-2d	No	Mayo Clinic Nomogram.	No	No	No	No	No	3143±260 Kcal/d	RMR 1849±152 Kcal/d	PHYSIOLOGY	PHYSIOLOGY
103	1993-07-01	Horwath CC. Br J Nutr. 1993 Jul;70(1):3-14.	Validity of a short food frequency questionnaire for estimating nutrient intake in elderly people.	No	New Zealand	n=53 (24/29)	To evaluate the validity of a short semi-quantitative FFQ.	54-86	FFQ, DR-10d	British and New Zealand, Millighan, (1991).	No	No	No	No	No	No	10d DR Males: 8.66±1.88 MJ Females: 7.16±1.20 MJ FFQ Males: 8.56±1.90 MJ Females: 7.35±1.48 MJ	No	METHODOLOGY	METHODOLOGY
104	1993-09-01	Ogden J, Greville L. Int J Eat Disord. 1993 Sep;14(2):185-95.	Cognitive changes to preloading in restrained and unrestrained eaters as measured by the Stroop task.	No	UK	n=56 (0/56)	To evaluate cognitive and motivational changes to preloading using both self-report rating scales and Stroop tasks.	19-25	semiquantitative FFQ, DH	No	No	No	No	No	No	No	I,high or low calorie preload	No	APETITO	APETITO
105	1993-10-01	Feunekes GI, Van Staveren WA, De Vries JH, Burema J, Hautvast JG.Am J Clin Nutr. 1993 Oct;58(4):489-96.	Relative and biomarker-based validity of a food-frequency questionnaire estimating intake of fats and cholesterol.	1987-1988	Netherlands	n=191 (95/96)	To assess the validity of the questionnaire against a more elaborate dietary-intake method, the dietary history.	30-50	FFQ, DH, The Eating Inventory [El; (38)] .	Stichting Nederlands Voedingsstoffenbestand. Nederlandse Voedingsmiddelentabel 1986/87. (Dutch nutrient data base 1986/87). The Hague: Voorlichtingsbureau voor de Voeding, 1987.	No	No	No	No	No	No	FFQ: 10.02±3.25 MJ DH: 9.69±2.98 MJ	No	METHODOLOGY	METHODOLOGY
106	1993-10-01	Heck H, de Castro JM. Physiol Behav. 1993 Oct;54(4):641-8.	The caloric demand of lactation does not alter spontaneous meal patterns, nutrient intakes, or moods of women.	No	USA	n= 22 (0/22)	To examine the nutrient intakes, and to characterize the eating patterns and behaviors of a group of lactating women in comparison to two matched groups of non-pregnant, non-lactating women.	29.9± 1.4	FD-1d, FD-7d, The Eating Inventory (EI, Stunkard & Messick, 1985)	USDA Handbooks numbers 8,456. (1976-1986, 1975), package labels, personal communication with food industry	No	No	No	No	Yes	No	Lactating: 1666±90 kcal/d, Controls current weight: 1778±123 kcal/d; Controls pre-weight: 1955 ±100 kcal/d	No	FOOD PATTERNS	FOOD PATTERNS
107	1993-10-01	Thompson RL, Margetts BM.Int J Epidemiol. 1993 Oct;22(5):824-33.	Comparison of a food frequency questionnaire with a 10-day weighed record in cigarette smokers.	January 1990-June 1991	UK	n= 301 (122/ 179 )	To compare nutrient intakes estimated by a self-administered food frequency questionnaire and a 10-day weighed record.	40-59	FFQ, WFR-10d	Paul A A, Southgate D A T. McCance and Widdowson's, 4th ed., 1978. Holland B, Welsh A, Unwin I, Buss D, Paul A A, Southgate D AT. McCance and Widdowson's, (5th ed), 1991.	No	No	No	No	No	No	Men: WFR 10.1 FFQ 9.7 MJ/d; Women: WFR 7.0 FFQ 7.2 MJ/d	No	METHOLOGY	DRUGS
108	1993-11-01	Chen J, Gao J. J AOAC Int. 1993 Nov-Dec;76(6):1206-13.	The Chinese total diet study in 1990. Part II. Nutrients.	No	China	No	To study nutrient intake.	18-45	Household dietary survey-3d	Chinese Nutrition Society (1989) Acta nut sin, 11, 93-96.Analytical methods	No	No	Light PA	No	No	No	2203 Kcal	No	FOOD PATTERNS	FOOD PATTERNS
109	1993-11-01	Marchini JS, Cortiella J, Hiramatsu T, Chapman TE, Young VR. Am J Clin Nutr. 1993 Nov;58(5):670-83.	Requirements for indispensable amino acids in adult humans: longer-term amino acid kinetic study with support for the adequacy of the Massachusetts Institute of Technology amino acid requirement pattern.	No	USA	n=20 (20/0)	To determine whether our previous experimental diet periods, lasting 1 wk, were sufficient to establish requirement values when based on amino acid kinetics.	19-37	I	No	No	No	No	No	No	No	I	No	NUTRIENTS	PHYSIOLOGY
110	1993-12-01	Hulshof T, de Graaf C, Weststrate JA. Appetite. 1993 Dec;21(3):273-86.	The Effects of Preloads Varying in Physical State and Fat Content on Satiety and Energy Intake.	No	Netherlands	n=33 (0/33)	To investigate whether differences in fat content and/or physical state of preloads influence feeling of hunger and satiety and energy intake in a short-term dose response experiment.	19-26	DEBQ (Duch Eating Behaviour Questionnaire ) I FD	Strien et. al. 1986 and Duthc composition table (NEV=, 1986)	No	No	No	No	No	No	Total energy intake (MJ) by each preaload (nine)	No	APETITO	APETITO
112	1994-01-01	Porrini M, Gentile MG, Fidanza F.Bibl Nutr Dieta. 1994;(51):41-4.	Validity of a self-administered, semi-quantitative food frequency questionnaire.	1994	Italy	n=30 (9/21)	To validate a FFQ by comparison with nutrient intake determined from 7d FR with biochemical variables.	28± 6.5	FR-7d, FFQ	No	No	No	No	No	No	No	FR 1987±406 kcal FFQ 1985±480 kcal	No	METHODOLOGY	METHODOLOGY
113	1994-01-01	Reginster-Haneuse G, Gosset C. Bibl Nutr Dieta. 1994;(51):108-12.	Food consumptions in Belgium.	1980-1985	Belgium	n= 11000	To analyze the distribution of regional patterns of food consumption at the district level in men and women. To establish the relationship between nutritional patterns and regional mortality.	25-74	DR 2d, 24h DR-2d	No	No	No	No	No	No	No	Male: CF: 2820 Kcal./day CN: 2905 Kcal./day Female: CF: 2075 Kcal./day CN: 2124 Kcal./day	No	FOOD PATTERNS	FOOD PATTERNS
114	1994-01-01	Spurr GB, Dufour DL, Reina JC, Hoffmann RG, Waslien CI, Staten LK.Am J Clin Nutr. 1994 Jan;59(1):20-7.	Variation of the basal metabolic rate and dietary energy intake of Colombian women during 1 y.	No	Colombia	n=21 (0/21)	To obtain needed BMR data on Latin American women and to compare the applicability of the empirical equations of Schofield and Henry and Rees.	20-42	I	Instituto Nacional de Nutricion Table of Colombian food composition. 1967; Wat y col. Composition of food 1967.	Calculated: Submaximal treadmill VO2 (Spurr GB et al 1992,) Estimated: formula Schofield, Henry and Rees	No	Sedentary	No	No	No	To see original article (son 5 puntos y evaluan el cambio entre ellos	To see original article Son 5 puntos y evaluan el cambio entre ellos	ENERGY BALANCE	ENERGY BALANCE
116	1994-02-01	Gage TB, O'Connor K. Hum Biol. 1994 Feb;66(1):77-103.	Nutrition and the variation in level and age patterns of mortality	1950–1975	USA	n= 341 (171/ 170)	To examine the associations between nutrition and mortality at the national level.	31.7 - 75.9	FR-3d	Bogota, Colombia: Instituto Nacional de Nutricion, 1967	No	No	No	No	No	No	1760 – 3514 kcal	No	FOOD PATTERNS	FOOD PATTERNS
117	1994-03-01	Butterworth DE, Nieman DC, Butler JV, Herring JL. Int J Sport Nutr. 1994 Mar;4(1):1-7.	Food Intake Patterns of Marathon Runners.	1987	USA	n= 344 (290/54 )	To determine the eating patterns of a large group of marathon runners.	39.7± 0.7	FR-3d	Numtionist 111 software program (Version 3.0, N-Squared Computing, Silverton, OR).	No	Yes	Marathon runners	No	Yes	Yes	2419 ± 41 kcal	No	FOOD PATTERNS	FOOD PATTERNS
118	1994-04-01	Louis-Sylvestre J, Tournier A, Chapelot D, Chabert M. Appetite. 1994 Apr;22(2):165-72.	Effect of a fat-reduced dish in a meal on 24-h energy and macronutrient intake.	Middle January-middle March	France	n=10 (5/5)	To analyze fat-reduced dishes are a good means to improve the composition of the diet.	21-27	WFR I	No (Standard food composition tables, no reference)	No	No	No	No	No	No	Period A Week 1: 10120 KJ Week 2: 10784KJ /24h	No	METHODOLOGY	FOOD PATTERNS
119	1994-04-01	Westerterp-Plantenga MS, Wijckmans-Duysens NA, ten Hoor F. Appetite. 1994 Apr;22(2):173-82.	Food intake in the daily environment after energy-reduced lunch, related to habitual meal frequency.	No	Netherlands	n=67 (0/67)	To analyze the differences energy and macronutrients intakes between normal days and days light lunches separately for restrained and un restrained eaters and for nibbles and gorges.	20-40	FD-21d	No	No	No	No	No	No	No	Nibblers (7.9±5.5 KJ; Gogers (8.2±5.2 KJ/d)	No	FOOD PATTERNS	FOOD PATTERNS
120	1994-05-01	Cashel KM, Greenfield H.Br J Nutr. 1994 May;71(5):753-73.	Principal sources of dietary fat in Australia: evidence from apparent consumption data and the national dietary survey of adults.	1983	Australia	n=6255	To evaluate the evidence about the principal sources of fat in the Australian diet.	25-64	24h DR	Australian Foods (Thomas & Corden, 1977). Revised and now contains almost exclusively Australian data (Cashel et al. 1989; English et al. 1990; Lewis & English, 1990). McCance and Widdowson’s The Composition of Foods (Paul & Southgate, 1978).	No	No	No	No	No	No	Food group (energy intake, kj)	No	FOOD PATTERNS	FOOD PATTERNS
121	1994-06-01	Kant AK, Schatzkin A.J Am Coll Nutr. 1994 Jun;13(3):285-91.	Consumption of energy-dense, nutrient-poor foods by the US population: effect on nutrient profiles.	1976-1980	USA	N=11528	To examine the association of consumption of foods from the fats, sweets, and the alcohol group with nutrient profiles.	19-74	24h DR	NHANES ii. USDepartment of Health and Human Services, and USDA; DHHS Pub. No. (PHS) 89-1255, 1989.	No	Self-described level of usual physical activity	No	No	No	No	All: 1987±17 kcal First: 1856±22 kcal Second: 2011±103 kcal Third: 2081±87 kcal	No	FOOD PATTERNS	DRUGS
122	1994-06-01	Shaffer SE, Tepper BJ. Physiol Behav. 1994 Jun;55(6):979-86.	Effects of Learned Flavor Cues on Single Meal and Daily Food Intake in Humans.	No	USA	n=39 (15/24)	To examine the effects of learned flavor cues on short-term energy intake, and to assess the effects of the flavor-calorie manipulations on food intake later in the day.	24.7± 4.0	DR-7d	Nutritionist III nutrient data base (Version 6.0, N2 Computing, Silverton, OR).	No	No	No	No	No	No	I	No	APETITO	APETITO
123	1994-08-01	de Castro JM.Appetite. 1994 Aug;23(1):57-66.	Accommodation of particular foods or beverages into spontaneously ingested evening meals.	No	USA	n=601 (285/ 316)	To analyze the consumption of certain beverages with food intake.	18-78	TFEQ	The foods reported in the diaries were assigned codes from a computer file of over 3500 food items by an experienced registered dietician.	No	No	No	No	No	No	Meal size kcal by Carbohydrates, proteins and fat. Also, by bevarege item	No	FOOD PATTERNS	APETITO
124	1994-08-01	Green SM, Burley VJ, Blundell JE. Eur J Clin Nutr. 1994 Aug;48(8):547-55.	Effect of fat- and sucrose-containing foods on the size of eating episodes and energy intake in lean males: potential for causing overconsumption.	No	UK	n=18 (18/0)	To compare the action of sucrose- and fat-containing foods on the size of eating episodes (satiation) and postingestive energy intake (satiety).	19-30	TFEQ I	UK food tables (Paul & Southgate, 1978)	No	No	No	No	No	No	3000-4000 kcal/experimental day	No	APETITO	APETITO
126	1994-09-01	Toh SY, Thompson GW, Basu TK. Eur J Clin Nutr. 1994 Sep;48(9):654-9.	Riboflavin status of the elderly: dietary intake and FAD-stimulating effect on erythrocyte glutathione reductase coefficients.	No	Canada	n=60 (30/30)	To investigate the relationship between riboflavin intake and its biochemical status in elderly.	65-74	FR-3d	Canadian Nutrient File (Department of Health and Welfare, Otawa).	No	No	No	No	No	No	Male: 2274±99 kcal Female: 1629±59.8 kcal	No	PHYSIOLOGY	PHYSIOLOGY
127	1994-10-01	Bingham SA, Gill C, Welch A, Day K, Cassidy A, Khaw KT, Sneyd MJ, Key TJ, Roe L, Day NE. Br J Nutr. 1994 Oct;72(4):619-43.	Comparison of dietary assessment methods in nutritional epidemiology: weighed records vs 24 h recalls, food-frequency questionnaires and estimated-diet records.	1988-1989	No	n=160 (0/160)	To assess the accuracy of each method by comparison with 16 d of weighed records kept over 1 year.	50-65	24 h DR, 2*FFQ, FD-7d	MRC National Survey of Health and Development (Braddon et al. 1988; F. Key, A. Paul, A. Harter, G. Price, T. Cole and M. Wadsworth, unpublished results).	No	No	No	No	No	No	G1= 8 Mj, group 2= 7.7 Mj, representative females 50-64 y= 6.7 Mj	No	METHODOLOGY	METHODOLOGY
128	1994-10-01	Campbell WW, Crim MC, Dallal GE, Young VR, Evans WJ.Am J Clin Nutr. 1994 Oct;60(4):501-9.	Increased protein requirements in elderly people: new data and retrospective reassessments.	No	USA	n=12 (8/4)	To determine protein requirements in healthy elderly men and women.	56-80	No	USDA Nutrition Research Center on Aging (HNRCA).	No	No	No	Estimated by other study	No	No	Low protein group:124,9 kj-kg-1·d-1 High protein group: 130,5 kj·kg-1·d-1	No	NUTRIENTS	NUTRIENTS
129	1994-10-01	Kelly TH, Foltin RW, Rolls BJ, Fischman MW.Appetite. 1994 Oct;23(2):97-111.	Effect of meal macronutrient and energy content on human performance.	No	No	n=6 (6/0)	To investigate the effect of both the macronutrient and caloric content of normal meals of multiple measures of task performance when subjects had unrestricted access to a variety of commercially-available foods.	21-39	I	No	No	No	No	No	No	No	I	No	ENERGY BALANCE	ENERGY BALANCE
130	1994-10-01	Rothenberg E. Eur J Clin Nutr. 1994 Oct;48(10):725-35.	Validation of the food frequency questionnaire with the 4-day record method and analysis of 24-h urinary nitrogen.	No	Sweden	n=76 (34/42)	To validate a semi-quantitative food frequency questionnaire (FFQ).	70	FR-4d FFQ	Swedish Food Composition Tables, (1986).	No	No	No	No	No	No	95% CI estimates Food record: 7167-8083 KJ FFQ: 9333-10579 KJ ; media : 7625 Kj FR and FFQ 9957Kj	No	METHODOLOGY	METHODOLOGY
131	1994-10-01	Shetty PS, Prentice AM, Goldberg GR, Murgatroyd PR, McKenna AP, Stubbs RJ, Volschenk PA.Am J Clin Nutr. 1994 Oct;60(4):534-43.	Alterations in fuel selection and voluntary food intake in response to isoenergetic manipulation of glycogen stores in humans.	No	UK	n=6 (6/0)	To investigate the relative importance of alterations in carbohydrate intake or oxidation as mechanisms for rectifying extreme perturbations of glycogen stores.	38±13	WF (Each subject was studied on three occasions, each consisting of 2 d stabilization (days I and 2), 3 d whole-body calorimetry (days 3-5), and I d free-living (day 6).	Paul AA. Southgate DAT. ed. McCance and Widdowson’s the composition of foods. 4th ed. London: Her Majesty’s Stationery Office, 1978.	IC Murgatroyd et al.1993 and calculated by Schofield	Yes	No	Yes	yes	yes	To see original article	No	PHYSIOLOGY	PHYSIOLOGY
132	1994-10-01	Tepper BJ, Farkas BK. Physiol Behav. 1994 Oct;56(4):819-24.	Reliability of the sensory responder classification to learned flavor cues: a test-retest study.	No	USA	n= 18 (9/9)	To assess of reliability of the sensory responder classification to learned flavor cues.	25.1 ±0.8	DR-16d	Nutritionist III Nutrient data base (Version 6.0, N2 Computing, Silverton, OR)	No	No	No	No	No	No	I	No	METHODOLOGY	METHODOLOGY
133	1994-11-01	Schulz LO, Harper IT, Smith CJ, Kriska AM, Ravussin E.Obes Res. 1994 Nov;2(6):541-8.	Energy intake and physical activity in Pima Indians: comparison with energy expenditure measured by doubly-labeled water.	1994	USA	n= 21 (12/9 )	To test the validity of survey techniques for measuring diet and activity patterns of Pima Indians.	Males: 35±14 Females: 31±13	24h DR FFQ	Burke BS, 1947.	DLW	Questionnaire (not specified)	Yes	Yes	Yes	No	Males: 13.59 ± 7.81 MJ/d Females: 9.29 ± 2.77 MJ/d	Males: 13.27 ± 2.95 MJ/d Females:11.67± 1.85 MJ/d	ENERGY BALANCE	ENERGY BALANCE
134	1994-12-01	Lennernäs M, Akerstedt T, Hambraeus L.Scand J Work Environ Health. 1994 Dec;20(6):401-6.	Nocturnal eating and serum cholesterol of three-shift workers.	1994	Sweden	n=22 (22/0)	To examine the effect of rotating three-shift work on the circadian distribution of dietary intake and to investigate the relationships between displaced eating and nutritional status variables.	25-55	24h DR	Statens Livsmedelsverk [National Food Administra- tion]. Vikttabeller for livsmedel och matratter [Weight tables for foods and dishes]. Uppsala: Statens Livsmedelsverk, 1988.	No	Questions	Yes	No	No	No	12 MJ across work and 12.9 MJ night shift	No	PHYSIOLOGY	PHYSIOLOGY
135	1994-12-01	Martini MC, Lampe JW, Slavin JL, Kurzer MS.Am J Clin Nutr. 1994 Dec;60(6):895-9.	Effect of the menstrual cycle on energy and nutrient intake.	No	No	n=18 (0/18)	To examine the effect of the menstrual cycle on energy and nutrient intake.	24-34	Questionnaire (not specified) FFQ FR- 3d	Nutritionist III, version 4.5, 1989 release; NSquared Computing, Silverton, OR).	No	Questions	Sedentary	Yes	Yes	Yes	Follicular phase: 1749 ± 37 Kcal/d Luteal phase: 1908 ± 38 Kcal/d	No	PHYSIOLOGY	FOOD PATTERNS
136	1995-01-01	Barr SI, Janelle KC, Prior JC.Am J Clin Nutr. 1995 Jan;61(1):39-43.	Energy intakes are higher during the luteal phase of ovulatory menstrual cycles.	No	No	n=42 (0/42)	To assess energy and macronutrient intakes across the menstrual cycle.	20-40	DR-3d	Food Processor II program (enhanced version 3.1, 1990; ESHA Research, Salem, OR).	No	Questionnaire. Group 1: 3,6 h/wk; group 2: 3,5 h/wk	Yes	Women who exercised for >7 h/wk were excluded.	No	No	Group 1 (follicular phase): 9.27 ± 2.69 MJ/d Group 2 (follicular phase): 8.01 ± 2.36 MJ/d Group 1 (cycle): 8.20 ± 1.48 MJ/d Group 2: 7.91 ± 2.18 MJ/d	No	PHYSIOLOGY	PHYSIOLOGY
137	1995-01-01	Summerbell CD, Moody RC, Shanks J, Stock MJ, Geissler C.Eur J Clin Nutr. 1995 Jan;49(1):33-41.	Sources of energy from meals versus snacks in 220 people in four age groups.	El reclutamiento depende del grupo pobalcional.	UK	n=128 (98/30)	To assess meals versus snacks in terms of their contribution to total daily energy intake (TDI), macronutrient composition, and food commodity profile.	Elderly: 88 Middle: 40 Young: 59	WFR-7d	Paul AA et al. 1978 and 1986.	No	No	No	No	No	No	To see original article	No	FOOD PATTERNS	FOOD PATTERNS
139	1995-02-01	Block G, Norris JC, Mandel RM, DiSogra C.J Am Diet Assoc. 1995 Feb;95(2):195-208.	Sources of energy and six nutrients in diets of low-income Hispanic-American women and their children: quantitative data from HHANES, 1982-1984.	No	USA	n=1046 (0/ 1046)	To identify the important food sources of energy, protein, fat, vitamin A, vitamin C, calcium, and iron for low-income Hispanic women and their children.	17-34	24h DR	Composition of Foods: Raw, Processed, Prepared, USDA (1976) Agriculture handbooks 8-1 to 8-21 and supplements. Nutritive Value of American foods, in Common Units, USDA (1975) Agriculture handbook 456.	No	No	No	No	No	No	I	No	FOOD PATTERNS	NUTRIENTS
141	1995-02-01	Piers LS, Diggavi SN, Rijskamp J, van Raaij JM, Shetty PS, Hautvast JG.Am J Clin Nutr. 1995 Feb;61(2):296-302.	Resting metabolic rate and thermic effect of a meal in the follicular and luteal phases of the menstrual cycle in well-nourished Indian women.	1995	India	n=13 (0/13)	To establish whether there were changes in the RMR, TEM, and dietary energy intake over the course of a single menstrual cycle, as well as to establish whether there were any large between-cycle differences in the RMR and TEM.	26,9 ±6,6	I No specific Questionnaire- 5d	No	IC EE: respiratory gas-exchange measure-ments by using a ventilated hood.	No	No	No	Yes	No	Follicular phase: 1749 ± 37 Kcal/d Luteal phase: 1908 ± 38 Kcal/d	Follicular= 6.66 X energy of meal y second mensrual 7.34	ENERGY BALANCE	ENERGY BALANCE
143	1995-03-01	Bullough RC, Gillette CA, Harris MA, Melby CL.Am J Clin Nutr. 1995 Mar;61(3):473-81.	Interaction of acute changes in exercise energy expenditure and energy intake on resting metabolic rate.	No	USA	n=16 (16/0)	To study the influence of chronic exercise on resting metabolic rate.	18-35	I	Nutritionist III computer software program (N2 Computing, Salem, OR).	Weir formula	IC (Horizon MMC).	Yes	Yes	Yes	Yes	10941 ± 339 kJ/d	No	ENERGY BALANCE	ENERGY BALANCE
144	1995-05-01	Caan B, Coates A, Schaffer D.J Am Diet Assoc. 1995. May;95(5):564-8.	Variations in sensitivity, specificity, and predictive value of a dietary fat screener modified from Block et al	No	No	n=997	To evaluate the ability of a fat screener modified from Block et al to discriminate persons whose diets consist of 38% of kcal or more from fat.	No	Semi-quantitative FFQ	Smuker y col 1989 Am J Epidimiolgy	No	No	No	No	No	No	Está presentado por raza de todos los voluntarios	No	METHODOLOGY	METHODOLOGY
145	1995-05-01	Hebert JR, Clemow L, Pbert L, Ockene IS, Ockene JK. Int J Epidemiol. 1995 Apr;24(2):389-98.	Social Desirability Bias in Dietary Self - Report may compromise the validity of dietary intake measures	1991	USA	n=41 (14/27)	To assess dietary intake measures in Dietary Self	51.3± 16.1	DR-24h DR-7d	WATCH Nutrition Validation and Social Desirability Studies. Worcester, MA, USA, 1991-1993	No	No	No	No	No	No	Male:1970±599 Kcal Female:1490±461 Kcal	No	METHODOLOGY	METHODOLOGY
147	1995-06-01	Rose D, Murphy SP, Hudes M, Viteri FE.J Am Diet Assoc. 1995 Jun;95(6):698-700.	Food energy remains constant with increasing alcohol intake.	1987-1988	USA	n=5866 (1962/ 2742)	To examine data from a large example of adults about how energy and macronutrient intake varies by level of alcohol consumption.	>19	Interviewer administered recall DR-2d	No	No	No	No	No	No	No	Males:2004±16 kcal Females:1428±9 kcal (no alcohol); 1987, 2070 y 2085 males, 1433, 1614 y 1719 females, kcal/d with increasing alcohol consumption.	No	DRUGS	FOOD PATTERN
150	1995-08-01	Cox HS, Kaye DM, Thompson JM, Turner AG, Jennings GL, Itsiopoulos C, Esler MD.Clin Sci (Lond). 1995 Aug;89(2):145-54.	Regional sympathetic nervous activation after a large meal in humans.	No	Australia	n=9 (0/9)	To investigate the link between post-prandial thermogenesis and sympathetic nervous activation.	18-49	I	‘Ensure Plus’ (Ross Laboratories,USA).	IC (Oxygen consumption was assessed using a Cardiopulmonary System 2001 (Medical Graphics Corporation, Minneapolis, MN, U.S.A.), with a mouthpiece connected to a two-way breathing valve.	No	No	No	No	No	I, supplement: 6.3KJ/ml	8970±377 kJ/day	PHYSIOLOGY	PHYSIOLOGY
152	1995-09-01	Shide DJ, Rolls BJ.J Am Diet Assoc. 1995 Sep;95(9):993-8.	Information about the fat content of preloads influences energy intake in healthy women.	No	USA	n=48 (0/48)	To test the hypothesis that the perceived fat content of a preload (a required first course) influences subsequent food and energy intake.	25.8± 1.1 26.8± 1.2 24.7± 1.1 28.0± 1.5	The Eating Inventory Eating Attitudes Test The Zung self-rating scales	Bowes and Church’s Food Values of Portions Commonly Used,1985.	No	No	No	No	No	No	I	No	APETITO	FOOD PATTERN
153	1995-09-01	Snetselaar LG, Chenard CA, Hunsicker LG, Stumbo PJ.J Nutr. 1995 Sep;125(9):2333-40.	Protein calculation from food diaries of adult humans underestimates values determined using a biological marker.	No	USA	n=12 (3/9)	To evaluate the ability of a biological marker (nitrogen excretion expressed as protein) to accurately reflect the protein intake.	No	FD-3d	Minnesota Nutrition Data System, version 2.4, 1992 (Nutrition Coordinating Center, University of Minnesota, 1300 South Second Street, Suite 300, Minneapolis).	I	No	No	No	No	No	Group A= 108 kj/kg body weight and group B= 89 kj/kg body weight	No	METHODOLOGY	NUTRIENTS
155	1995-10-01	Turconi G, Bazzano R, Caramella R, Lanzola E. Eur J Clin Nutr. 1995 Oct;49 Suppl 3:S312-6.	The effects of high fibre cereal-based breakfast meals on daily dietary intakes and bowel function.	No	Italy	n=24(12/12)	To assess the effect of consuming large amounts of cereal fiber.	21-36	FR-3d	Dieta rationata 1987; DR5 rational dietetic computer programme	No	No	No	No	No	No	Males: 2320±246 kcal Females:1856±421 kcal	No	NUTRIENTS	PHYSIOLOGY
156	1995-10-01	Velthuis-te Wierik EJ, van Leeuwen RE, Hendriks HF, Verhagen H, Loft S, Poulsen HE, Van den Berg H.J Nutr. 1995 Oct;125(10):2631-9.	Short-term moderate energy restriction does not affect indicators of oxidative stress and genotoxicity in humans.	No	Denmark	n=24 (24/0)	To investigate the effects of a 10-wk moderately energy-restricted diet in nonobese middle-aged men on indicators of the primary antioxidant defense system, oxidative stress and genotoxicity.	35-50	DR-7d	Netherlands Food Composition Table (UCV/NEVO).	Paramagnetic analyzer, Beryl 102; Cosma, Igny, France) and CO2 production (AR-400 infrared gas analyzer,-Anarad, Santa Barbara, CA).	No	No	No	No	No	I	I	PHYSIOLOGY	ENERGY BALANCE
157	1995-11-01	Marckmann P, Lassen A, Haraldsdóttir J, Sandström B.Am J Clin Nutr. 1995 Nov;62(5):956-9.	Biomarkers of habitual fish intake in adipose tissue.	1988-1989	Denmark	n=24 (17/7)	To study the association between habitual fish and marine n-3 polyunsaturated fatty acid intake, and the fatty acid of subcutaneous fat.	20-29	WFR-7d	Danish food-composition table (Moller A, 1989).	No	No	No	No	No	No	11.6 MJ	No	PHYSIOLOGY	BODY COMPOSITION
159	1995-11-01	Seale JL Am J Clin Nutr. 1995 Nov;62(5 Suppl):1042S-1046S.	Energy expenditure measurements in relation to energy requirements.	No	USA	n=266 (203/ 63)	To measure EE are compared to determine relative differ-rences in measurement techniques.	No	DR	Nutrient Data Bank of the US Department of Agriculture (Human Nutrition Information Service, Beltsville, MD).	DLW. DC-IC (Lifson N et al. J Appl Physiol 1975;39:657-64.; Scale JL et al. Am J Physiol 1991;260:E306-20, Benzinger TH, Kitzinger C. Rev Sci Instrum 1949;20:849-60; Spinnler G et al. J Appl Physiol 1973; 35:158-65.	No	Yes	Yes	No	No	Male Self-reported: 10.56 ± 2.33 MJ/d Measured: 12.92 ± 1.70 MJ/d Women Self-reported: 7.92 ± 1.98 MJ/d Measured: 9.71 ± 1.34 MJ/d	IC 12.30 ± 0.37 MJ/d 9.37 ± 1.22 MJ/d 11.00 ± 1.79 MJ/d 2H218O Mj/d 12.58 ± 0.46 9.41 ± 1.02 11.17 ± 1.85 Free-living 2H218O Mj/d 14.14 ± 0.89 10.38 ± 0.29 12.47 ± 2.29	ENERGY BALANCE	ENERGY BALANCE
160	1995-12-01	Ganji V, Betts N. Eur J Clin Nutr. 1995 Dec;49(12):915-20.	Fat, cholesterol, fiber and sodium intakes of US population: evaluation of diets reported in 1987-88 Nationwide Food Consumption Survey.	1987-1988	USA	n= 7712 (3548/ 4164)	To evaluate intakes of fat, type of fat, cholesterol, dietary fiber and sodium of Americans classified by age.	11-14; 15-18; 19-24 25-50 >51	24h DR-2d	The USDA Nutrient Data Base (1985) and the USDA Data Bank (Hepburn, 1982).	No	No	No	No	No	No	19-24y:2022±930 kcal 25-50y: 1888±832 kcal >51y: 1663±776 kcal	No	NUTRIENTS	NUTRIENTS
162	1996-02-01	Kumanyika S, Tell GS, Fried L, Martel JK, Chinchilli VM.J Am Diet Assoc. 1996 Feb;96(2):137-44.	Picture-sort method for administering a food frequency questionnaire to older adults.	No	USA	n=96 (49/47)	To assess the validity of a picture-sort approach to administering the National Cancer Institute FFQ to older adults.	66-100	24h DR ;sort pictures recoll	NCI DIETANAL and related programs (version 2, 1989, National Cancer Institute, Division of Cancer Prevention and Control).	No	No	No	No	No	No	Yes	No	METHODOLOGY	METHODOLOGY
163	1996-04-01	Cotton JR, Burley VJ, Weststrate JA, Blundell JE.Br J Nutr. 1996 Apr;75(4):545-56.	Fat substitution and food intake: effect of replacing fat with sucrose polyester at lunch or evening meals.	No	UK	n=16 (16/0)	To determine the effect of replacement of fat by sucrose polyester within a lunch or evening meal on subsequent energy intake and appetite control.	22-26	I	Comp-eat 4.0. ; Lifeline Nutrition Services Ltd, London.	Estimated from BMR using conversion factors given by Department of Health (1991).	No	No	No	No	No	I	2936+/-68.1 kcal	APETITO	APETITO
165	1996-04-01	Sawaya AL, Tucker K, Tsay R, Willett W, Saltzman E, Dallal GE, Roberts SB.Am J Clin Nutr. 1996 Apr;63(4):491-9.	Evaluation of four methods for determining energy intake in young and older women: comparison with doubly labeled water measurements of total energy expenditure.	No	USA	n=20 (0/20)	To compare measurements of TEE determined using the DLW technique with records by four commonly used food intake measurement methods.	Young: 25.2 ± 1.1 Older: 74.0 ± 1.4	WF-7 d 24h DR 2*FFQ [Fred Hutchinson Cancer Research Center (FHCRC) /Block and Willert]	MINNESOTA NUTRITION DATA SYSTEM software (Nutrition Coordination Center, University of Minnesota, Food Database version 7A, Nutrient Database version 22, 1993).	DLW; The 7-d doubly labeled water study was conducted to measure TEE while the subjects led a normal life at home	Questionnaire (not specified)	Yes	No	No	No	FR-7d Young: 7960 ± 1.791 MJ/d Elderly: 5851 ± 1.282 MJ/d 24h DR Young: 8514±2.010 MJ/d Elderly:5660± 1.3611 MJ/d FFQ Young: 7891 ± 2.028 MJ/d Elderly:7410 ± 2.219 MJ/d FHCRC/Block Young: 6789 ± 1.874 MJ/d Elderly:5659 ± 2.105 MJ/d	Young: 9821 ± 1743 MJ/d Elderly:7523 ± 0.889 MJ/d	METHODOLOGY	ENERGY BALANCE
166	1996-05-01	Jain M, Howe GR, Rohan T.Am J Epidemiol. 1996 May 1;143(9):953-60.	Dietary assessment in epidemiology: comparison on food frequency and a diet history questionnaire with a 7-day food record.	1989-1990	Canada	n=203 (95/ 108)	To compare FFQ and DH with a FR.	35-79	DH, FFQ, FR-7d	Watt BK, Merrill AL. Composition of foods: raw, processed, prepared. Washington, DC: Agriculture Research Service, US Department of Agriculture, 1963, expansion March 1972. (USDA handbook no. 8)	No	Questionnarie	No	No	No	No	Male FR 2276±647 kcal FFQ 2603± 962 kcal IDH 2551± 922 kcal Female: FR 1744± 553 kcal FFQ 2170± 675 kcal IDH 2053± 1133 kcal	No	METHODOLOGY	METHODOLOGY
167	1996-06-01	Akisaka M, Asato L, Chan YC, Suzuki M, Uezato T, Yamamoto S.J Nutr Sci Vitaminol (Tokyo). 1996 Jun;42(3):241-8.	Energy and nutrient intakes of Okinawan centenarians.	1989-1993	Japan	n=21 (4/17)	To analyse energy and nutrient intake in centenarians.	100	24h DR	Japanese Standard Food Composition Table published by the Japanese Ministry of Science and Technology.	No	No	No	No	No	No	Male: 1101±85 kcal Female: 1103±123 kcal	No	FOOD PATTERN	FOOD PATTERN
169	1996-06-01	Busby MG, Schliebe BG, Hackney AC.J Am Diet Assoc. 1996 Jan;96(1):66-7.	Satiety level does not affect reporting of energy intake as assessed by a food frequency questionnaire.	1995	USA	n=27 (8/19)	To examine whether different levels of satiety would be projected into Block FFQ responses.	18-40	Block FFQ (7-10 d)	No	No	No	No	No	No	No	1800±925	No	APETITO	APETITO
170	1996-06-01	Warwick PM, Baines J.Am J Clin Nutr. 1996 Jan;63(1):15-21.	Energy expenditure in free-living smokers and nonsmokers: comparison between factorial, intake-balance, and doubly labeled water measures.	No	Australia	n=21 (9/12)	To investigate the hypothesis that factorial predictions of daily EE underestimate free-living EE in smokers relative to nonsmokers.	25.5 smoker and 27.9 non smoker	WFR-28d	Lewis J, Holt R. NUTTAB91-92: nutrient data base for use in Australia. Canberra: Australian Government Publishing Service, 1991.)	Factorial and intake-balance methods DLW (28 d)	Record 28 d	Yes	Yes	Yes	Yes	Smokers: 9650 ± 2135 MJ Nonsmokers: 9720 ± 1870 MJ	FEE Smokers: 9573 ± 1501 MJ Nonsmokers:9540 ±1663 MJ DLW Smokers: 12025 ± 2074 MJ Nonsmokers: 10622 ± 2626 MJ IBEE Smokers: 10269 ± 1714 MJ Nonsmokers: 9814 ± 2452 MJ	ENERGY BALANCE	DRUGS
171	1996-07-01	Dorgan JF, Reichman ME, Judd JT, Brown C, Longcope C, Schatzkin A, Forman M, Campbell WS, Franz C, Kahle L, Taylor PR.Am J Clin Nutr. 1996 Jul;64(1):25-31.	Relation of energy, fat, and fiber intakes to plasma concentrations of estrogens and androgens in premenopausal women.	1988-1990	USA	n=90 (0/90)	To evaluate whether diet may influence the incidence of hormone-dependent cancers through an effect on blood estrogen and androgen concentrations.	21-40	FR-7d	Version 19 of the University of Minnesota Nutrition Coordinating Center’s database.	No	No	Yes	No	No	No	2032 ± 478 Kcal	No	PHYSIOLOGY	PHYSIOLOGY
172	1996-07-01	Nelson M, Atkinson M, Darbyshire S.Br J Nutr. 1996 Jul;76(1):31-49.	Food photography II: use of food photographs for estimating portion size and the nutrient content of meals.	No	UK	n=136 (74/32)	To determine the errors in the conceptualization of portion size using photographs.	18-90	VAS	Tan et al. 1985; Holland et al. 1988, 1989, 1991a, b, 1992a, b.	No	No	No	No	No	No	Energy all food 7 MJ	No	METHODOLOGY	METHODOLOGY
173	1996-07-01	Zive MM, Nicklas TA, Busch EC, Myers L, Berenson GS.J Adolesc Health. 1996 Jul;19(1):39-47.	Marginal vitamin and mineral intakes of young adults: the Bogalusa Heart Study.	1988-1991	USA	n=504 (211/ 213)	To determine reported vitamin and mineral intakes, vitamin supplement use, and food consumption patterns of young adults.	19-28	24h DR	Moore Table of Nutrient Values (ETNV).	No	No	No	No	No	No	Male: 2894.4 ± 1242.6 kcal Female: 1951.7 ± 886 kcal	No	NUTRIENTS	NUTRIENTS
175	1996-10-01	Eck LH, Klesges LM, Klesges RC.J Clin Epidemiol. 1996 Oct;49(10):1195-200.	Precision and estimated accuracy of two short-term food frequency questionnaires compared with recalls and records.	1990	USA	n=56 (27/29)	To establish estimates of within-method test-retest reliability for the 3 measures, and to assess between method agreement by comparing the l-week FFQ with FR.	No	24h DR Block, FFQ Willett FFQ	DINE Systems nutrient analysis program. DINE uses nutrient data information from the USDA and published food company values.	No	No	No	No	No	No	DR-6d: 2024.3 Kcal Block: 1891.1 Kcal Willett: 1869.2 Kcal	No	METHODOLOGY	METHODOLOGY
176	1996-10-01	Poppitt SD, Eckhardt JW, McGonagle J, Murgatroyd PR, Prentice AM.Physiol Behav. 1996 Oct;60(4):1063-70.	Short-term effects of alcohol consumption on appetite and energy intake.	No	UK	n=20 (0/20)	To test alcohol-derived energy may be recognized and regulated by thebody, reducing hunger, increasing satiety, and decreasing food intake. To study if decrease in food intake following alcohol consumption is equivalent to following a nonalcoholic drink.	18-57	DEBQ	No	No	No	No	No	No	No	I	No	DRUGS	APETITO
179	1996-12-01	Lyons GK, Woodruff SI, Candelaria JI, Rupp JW, Elder JP.J Am Diet Assoc. 1996 Dec;96(12):1276-9.	Development of a protocol to assess dietary intake among Hispanics who have low literacy skills in English.	1994	USA	n = 143 (74/69)	To assess the appropriateness of NDS for a Hispanic group, and to describe the development and implementation of training procedures for NDS.	18-39	24h DR	Minnesota Nutrition Data System (NDS). Nutrient estimates from the Hispanic HHANES.	No	No	No	No	No	No	Women 1714 ± 96 Men 2450±110 kcal	No	METHODOLOGY	FOOD PATTERN
180	1997-01-01	Calbet JA, MacLean DA. J Physiol. 1997 Jan 15;498 (Pt 2):553-9.	Role of caloric content on gastric emptying in humans.	No	Denmark and Spain	n=6 (3/3)	To examine the effect of caloric density on the rate of gastric emptying in humans and to investigate the role that the nature of calories plays on the rate of gastric emptying by using test meals differing in caloric density and composition but equalized for other meal properties such as osmolality, volume, pH and temperature.	22.7± 0. 9	I	No	No	No	No	No	No	No	Role of caloric content on gastric emptying in humans.	No	PHYSIOLOGY	PHYSIOLOGY
181	1997-01-01	Ball D, Maughan RJ. Br J Nutr 1997; 78: 683-693.	Blood and urine acid-base status of premenopausal omnivorous and vegetarian women.	No	Scotland	n=33 (0/33)	To compare two groups of individuals who had long-term differences in dietary habits, vegetarian and omnivorous, and the effect of those diets on whole-body acid-base status.	Omnivores: 23±5 Vegetarians: 24±5	WFR-7d	McCance and Widdowson’s food composition tables (Paul & Southgate, 1983).	No	No	No	No	No	No	Omnivores: 9.1±1.5 MJ/d Vegetarians: 7.2 ±1.1 MJ/d	No	PHYSIOLOGY	FOOD PATTERN
182	1997-01-01	Saltzman E, Dallal GE, Roberts SB. Am J C/in Nutr 1997:66:1332-9.	Effect of high-fat and low-fat diets on voluntary energy intake and substrate oxidation: studies in identical twins consuming diets matched for energy density, fiber, and palatabiIity.	No	USA	n=14 (14/0)	To test that dietary fat does not exert a long-term influence on energy intake when other dietary factors, including energy density, are controlled.	20-44	I	FOOD DATABASE version 7A and NUTRIENT DATABASE version 22: Minnesota Nutrition Data System, Nutrition Coordination Center, University of Minnesota, Minneapolis).	IC	Cycle ergometer (Bruce protocol	Yes	No	Yes	No	Low-fat phase: 10.3 ± 0.2 MJ/d High-fat phase: 10.7 ± 0.3 MJ/d	No	ENERGY BALANCE	ENERGY BALANCE
184	1997-03-01	Maughan RJ. Br J Sports Med. 1997 Mar;31(1):45-7.	Energy and macronutrient intakes of professional football (soccer) players.	No	UK	n=51 (51/0)	To examine the dietary habits of professional soccer players at two Scottish Premier League clubs during the competitive season.	G1:26 and G2:23	WFR-7d	Paul AA, Southgate DAT. The composition of foods. London: HMSO, 1988.	No	Professional soccer players	Yes	Yes	Yes	Yes	Team A: 11.0± 2.6 MJ Team B: 12.8± 2.2 MJ	No	FOOD PATTERNS	FOOD PATTERNS
185	1997-04-01	Imbeault P,Saint-Pierre S, Alméras N, Tremblay A.Br J Nutr.1997 Apr;77(4):511-21.	Acute effects of exercise on energy intake and feeding behaviour.	No	Canada	n=11 (11/0)	To evaluate the short-term effects of exercise of different intensities on energy intake.	18-40	WFR	The Canadian Nutrient File (Health and Welfare Canada, 1988).	IC	Yes	Questionnaire	Yes	Yes	Yes	2095 KJ	Low-intensity exercise: 2054 KJ High-intensity exercise: 2022 KJ	ENERGY BALANCE	ENERGY BALANCE
186	1997-05-01	Hirvonen T, Männistö S, Roos E, Pietinen P.Eur J Clin Nutr. 1997 May;51(5):297-301.	Increasing prevalence of underreporting does not necessarily distort dietary surveys.	1982-1992	Finland	n= 3667 (1746 /1921)	To study the magnitude of and trends in energy under-reporting and to compare food consumption and nutrient intake of underreporters to those of other Finnish adults.	25-64	FR-3d Picture booklet (Pietinen et al, 1988)	National Public Health Institute (Ovaskainen et al, 1996).	No	No	No	No	No	No	To see original article	No	FOOD PATTERN	FOOD PATTERN
187	1997-05-01	Rolls BJ, Castellanos VH, Shide DJ, Miller DL, Pelkman CL, Thorwart ML, Peters JC.Am J Clin Nutr. 1997 May;65(5):1375-83.	Sensory properties of a nonabsorbable fat substitute did not affect regulation of energy intake.	No	USA	n=67 (23/44)	To investigate whether a dissociation between the perceived fat content of a food and its actual energy content interferes with energy compensation.	No	WFR, VAS	Pennington JAT. Bowes Church’s food values of portions commonly used. Philadelphia: JB Lippincott, 1994.	No	No	Yes	Yes	No	No	I	No	APETITO	NUTRIENTS
188	1997-05-01	Schönfeld J, Evans DF, Wingate DL.Gut. 1997 May;40(5):614-8.	Daytime and night time motor activity of the small bowel after solid meals of different caloric value in humans.	No	Germany	n=8 (8/0)	To investigate the hypothesis of a caloric ceiling by studying daytime motor activity of the human small bowel in response to five solid meals, covering a wide range of calories.	19-38	FD, I	No	No	No	No	No	No	No	I	No	PHYSIOLOGY	PHYSIOLOGY
191	1997-10-01	Ernst ND, Sempos CT, Briefel RR, Clark MB.Am J Clin Nutr. 1997 Oct;66(4 Suppl):965S-972S.	Consistency between US dietary fat intake and serum total cholesterol concentrations: the National Health and Nutrition Examination Surveys.	1971-1991	USA	n=7931 (3964/ 3967)	To compare trends in the intake of fat and cholesterol with trends in serum cholesterol concentrations for adults aged 20-74 y over the 18 y from the midpoint of NHANES I (1972) to the midpoint of phase 1 of NHANES III (1990).	20-79	24h DR	University of Minnesota’s Nutrition Coordinating Center in collaboration with National Center for Health Statistics staff. USDA Agriculture Hand-book No. 8 and manu-facturers’ composition data.	No	No	No	No	No	No	≥20 y 1988-1991: 2156 Kcal 20-74 y 1972-1990: 1972: 1983 Kcal; 1978; 1975 Kcal ; 1990: 2199 Kcal	No	FOOD PATTERN	PHYSIOLOGY
193	1997-10-01	Morais JA, Gougeon R, Pencharz PB, Jones PJ, Ross R, Marliss EB.Am J Clin Nutr. 1997 Oct;66(4):880-9.	Whole-body protein turnover in the healthy elderly.	No	Canada	Elderly n=16 (8/8) Young n=15 (8/7)	To study if aging affects whole-body protein turnover via altered fat-free mass.	Elderly Male: 72.1± 1.8 Female: 73.1± 2.0 Young Male: 29.5± 1.6 Female: 27.1± 2.2	FD-6d	CBORD Diet Analyzer version 3.0.3 (The CBORD Group, Inc, Natural Software Limited, Ithaca, NY).	Calorimetry indiret (continuous indirect calorimetry with a Deltatrac ventilated-hood metabolic monitor (Sensor Medics, Yorba Linda, CA)	No	Yes	Yes	No	No	Young Male: 1141 1 ± 422 MJ Female: 9449 ± 534MJ Elderly Male: 9278 ± 411 MJ Female: 7424 ± 379 MJ	No	PHYSIOLOGY	BODY COMPOSITION
194	1998-01-01	Johnstone AM, Ryan LM, Reid CA, Stubbs RJ. Eur J Clin Nutr 1998; 52(8):610-8	Overfeeding fat as mono-glyceride or tri-glyceride: effect on appetite, nutrient balance and the subsequent day's energy intake.	No	Scotland	n=6 (6/0)	To examine the effect of overfeeding isoenergetic diets enriched in 1-monoglyceride or triglyceride on nutrient oxidation and appetite.	26.4± 6.0	Visual analogue scales (Eating Behaviour Questionnaire)Subjects were each studied for two 3d periods, 48h of which were spent in a whole-body indirect calorimeter	McCance & Widdowson's The Composition of Foods, 5th Edition and supplements (Holland et al, 1991).	IC; subjects received a diet calculated at 1.66RMR	No	No	Not do extreme exercise	Intervention included 40 minutes of cycling	No	Day 2 Mono:15.51±1.10 MJ Tri:15.78±1.13 MJ Day 3 Mono:15.94±1.61 MJ Tri:15.59±1.59 MJ	Day 2 Mono: 11.30±0.85 MJ Tri: 11.68±0.79 MJ Day 3: Mono:11.38±0.68 MJ Tri: 11.65±0.77 MJ	APETITO	APETITO
197	1998-01-01	Heerstrass DW, Ock MC, Bueno-de-Mesquita HB, Peeters PHM, Seidell JC.Int J Epidemiol 1998,27:186-193	Underreporting of energy, protein and potassium intake in relation to body mass index.	1991-1992	Netherlands	n=134 (66/68)	To estimate the magnitude of BMI-related underreporting for energy, protein, and potassium intake for the Dutch cohorts of the EPIC.	21-71	FFQ 24h DR-1d	The Dutch food composition table (Stichting NEVO. Nederlandse Voedingsmiddelentabel. The Hague: Voorlichtingsbureau voor de Voeding, 1993.)	Total energy expenditure is not only determined by BMR but also by energy expenditure due to physical activity. We estimated physical activity levels from 3-day diaries in which type and duration of physical activities were recorded on four occasions.21	Diary 3d	yes	yes	yes	yes	Male FFQ BMI 20.3-23.6: 11 471 ± 2921 KJ/d BMI 23.8-26.2: 11 791 ± 3400 KJ/d BMI 26.2-32.7: 11 510 ± 3339 KJ/d DR BMI 20.3-23.6: 11468± 1911 KJ/d BMI 23.8-26.2: 11 195 ± 2026 KJ/d BMI 26.2-32.7 : 11 252 ± 2721 KJ/d Female BMI 18.4-22.3: FFQ: 8213 ± 1696 KJ/d DR: 8419 ± 942 KJ/d BMI 22.4-25.6 FFQ:7791 ± 2040 KJ/d DR:7245 ± 1558 KJ/d BMI 25 9-34.7: FFQ: 7729 ± 1699 KJ/d DR: 7129± 1639 KJ/d	Male BMI 20.3-23.6: 7306 ± 382 KJ/d BMI 23.8-26.2:7630 ± 237 KJ/d BMI 26.2-32.7:8012 ± 519 KJ/d Female BMI 18.4-22.3: 5487 ± 314 KJ/d BMI 22.4-25.6: 5852 ±477 KJ/d BMI 25 9-34.7: 5909 ± 566 KJ/d	BODY COMPOSITION	FOOD PATTERNS
198	1998-01-01	Goldberg GR, Murgatroyd PR, McKenna APM, Heavey PM, Prentice AM. Br J Nutr 1998; 80: 141–147.	Dietary compensation in response to covert imposition of negative energy balance by removal of fat or carbohydrate	No	UK	n=9 (9/0)	To investigate the efficiency with energy and macronutrient balances were restored in the 24h period subsequent to the imposition of 15% negative energy balances, and to determine if different down-stream responses were elicited depending upon fat or carbohydrate.	35.7± 10.3	I	Holland et al., 1991.	Whole-body calorimeters ((Murgatroyd et al. 1993; Jebb et al. 1996).	Low-moderate activity is permitted	Yes	Yes	Yes	Yes	I	I	ENERGY BALANCE	ENERGY BALANCE
199	1998-01-01	Lee HHC, Gerrior SA, Smith JA. Am J Clin Nutr 1998;67:616–23	Energy, macronutrient, and food intakes in relation to energy compensation in consumers who drink different types of milk.	1989-1991	USA	n= 15128 Male: 20–50 :1948 51–64: 538 ≥65:622 Female: 20–50: 2597 51–64: 749 ≥65:1089	To examine whether total fat intake is actually lower in reduced-fat (low-fat and skim) milk drinkers and whether reduced-fat-milk drinkers compensate for energy intake.	20–50 51–64 >65	24h DR, DR-2d	USDA, 1989–1991.	No	No	No	No	No	No	Males 20–50 y Whole :7036 ± 142 KJ Low fat:6778 ± 117 KJ Skim: 6563 ± 184 KJ 51–64 y Whole : 6354 ± 238 KJ Low fat:6196 ± 172 KJ Skim:6505 ± 314 KJ ≥65 y Whole:5761 ± 130 KJ Low fat:5986 ± 105 KJ Skim:5722 ± 184 KJ Females 20–50 y Whole :9662 ± 238 KJ Low fat :9879 ± 192 KJ Skim:10080 ± 540 KJ 51–64 y Whole:8593 ± 397 KJ Low fat:8340 ± 234 KJ Skim:7274 ± 477 KJ ≥65 y Whole:7552 ± 151 KJ Low fat :…	No	FOOD PATTERN	NUTRIENTS
200	1998-01-01	Cooling J, Barth J, Blundell J. Int J Obesity 1998; 22.	The high-fat phenotype: Is leptin involved in the adaptive response to a high fat (high energy) diet?.	No	UK	n=19 (10/9)	To investigate physiological differences which could influence the balance between energy expenditure and energy intake, between habitual high-fat (HF) and low-fat (LF) consumers and the potential for weight gain.	18-25	FFQ	No	No	No	No	No	No	No	High fat group= 2734 kcal/day and low fat group= 2217 kcal/dau	No	PHYSIOLOGY	ENERGY BALANCE
201	1998-02-01	Flint A, Raben A, Astrup A, Holst JJ. J Clin Invest. 1998 Feb 1;101(3):515-20.	Glucagon-like peptide 1 promotes satiety and suppresses energy intake in humans.	No	Denmark	n=20 (20/0)	To examine the effect of intravenously infused glucagon-like peptide 1on subjective appetite sensations after an energy-fixed breakfast and on spontaneous energy intake at an ad libitum lunch.	20–31	VAS	The National Food Agency of Denmark (Dankost 2.0; Danish Food Tables, 1989.	No	No	No	No	Yes	No	NaCl= 4.2 KJ y GLP-1=3.7 MJ for lunch	No	APETITO	APETITO
202	1998-03-01	Flores M, Melgar H, Cortés C, Rivera M, Rivera J, Sepúlveda J.Salud Publica Mex. 1998 Mar-Apr;40(2):161-71.	Energy and nutrient consumption in Mexican women in reproductive age.	1988	Mexico	n=9101 (0/ 9101)	To analyse theconsume of energy and food intake.	20-49	24h DR	Instituto Nacional de la Nutrición Salvador Zubirán and USDA.	No	No	No	No	No	No	20-29: 1745± 801 kcal 30-39 1759± 828 kcal 40-49: 1684± 829 kcal	No	FOOD PATTERN	FOOD PATTERN
203	1998-06-01	Gnardellis C, Boulou C, Trichopoulou A. Public Health Nutr. 1998 Jun;1(2):131-7.	Magnitude, determinants and impact of under-reporting of energy intake in a cohort study in Greece.	No	Greece	n=9262	To investigate the frequency and the determinants of under-reporting in a semi-quantitative food frequency questionnaire used in the Greek segment of the European Prospective Study on Nutrition, Cancer and Health (EPIC study).	30 - 82	Semi-quantitative FFQ	Composition of Greek Foods and Disbes (in Greek and English). Athens: National School of Public Health, 1992.	Schofield et al. (1985)	No	PAL	No	Yes	Yes	Male:2779.0 ±859.0 kcal Female:2328.0 ±728.0 kcal Total:2517.0 ±816.0 kcal	No	FOOD PATTERN	FOOD PATTERN
205	1998-10-01	Loucks AB, Verdun M.Am J Physiol. 1998 Oct;275(4 Pt 2):R1218-26.	Slow restoration of LH pulsatility by refeeding in energetically disrupted women.	No	USA	n=8 (0/8)	To determine whether energy-restricted in women a single large meal restores luteinizing hormone pulsatility.	18-28	DR	Software (Nutritionist IV, San Bruno, CA).	IC,treadmill ergometer.	HR monitor (Caltrac, Hemokinetics, Madison, WI)	Yes	Yes	Yes	Yes	22 kcal·kg LBM-1 ·day-1	12 kcal·kg LBM-1 ·day-1	PHYSIOLOGY	PHYSIOLOGY
206	1998-10-01	Satoshi Sasaki, Ryoko Yanagibori, and Keiko Amano.J Epidemiol. 1998 Oct;8(4):203-15.	Self-Administered Diet History Questionnaire Developed for Health Education: A Relative Validation of The Test-Ver-sion by Comparison with 3-Day Diet Record in Women.	1995	Japan	n=47 (0/47)	To assess habitual diets at an individual level as much correctly as possible is important in health education	38-69	DR-3d, Self-administered DH	Japanese food composition tables, 4th edition Tokyo: Printing Bureau, Ministry of Finance; 1982 and Science Technology Agency).	No	No	No	No	No	No	DR3-d: 7269± 1208K J DH: 7323±1738 KJ	No	METHODOLOGY	METHODOLOGY
207	1998-11-01	Rothenberg E, Bosaeus I, Lernfelt B, Landahl S, Steen B.Eur J Clin Nutr. 1998 Nov;52(11):832-8.	Energy intake and expenditure: validation of a diet history by heart rate monitoring, activity diary and doubly labeled water.	No	Sweden	n=20 (8/12)	To validate a diet history.	73	DH ( the same method as used previously in the H70 study (Rothenberg et al, 1996; Steen, 1977).	National Food Administration's computer software PC-kost (Swedish National Food Administration, 1990).	DLW (Basal metabolic rate (predicted))	HR (factorial method)	Yes	Yes	Yes	Yes	9.0 ± 2.30 MJ/d	HR: 9.66± 2.25 MJ/d AD: 9.40± 2.08 MJ/d DLW: 9.90±1.4 MJ/d HR: 8.94± 1.96 MJ/d AD: 9.24±2.15 MJ/d	METODOLOGY	ENERGY BALANCE
208	1998-11-01	Suzuki S, Urata G, Ishida Y, Kanehisa H, Yamamura M.Appl Human Sci. 1998 Nov;17(6):259-66.	Influences of low intensity exercise on body composition, food intake and aerobic power of sedentary young females.	No	Japan	n=31 (0/31)	To analyze the influence of low intensity exercise on body composition, food intake and sedentarism.	19.8± 0.2	DR	Tables of food composition in Japan 4th revised edition (Resources Council, Science and Tecnology Agency, Japan 1982).	Cycle ergometer (Isopower ergometer 88006, Takeikiki Co. Japan).	No	yes	No	Yes	Yes	Control period: 1889.4 ± 44.9 Kcal Training period: 1876.2 ± 42.7 Kcal	117.5 ± 3.1 Kcal/session	ENERGY BALANCE	BODY COMPOSITION
209	1998-12-01	Nagata C, Ohwaki A, Kurisu Y, Shimizu H. J Epidemiol. 1998 Dec;8(5):297-301.	Food Diversity and Validity of Semiquantitative Food Frequency Questionnaire.	1994	Japan	n=37	To study if the validity of semiquantitative food frequency questionnaire would be affected by food diversity.	35- 66	DR, Semi-quantitative FFQ	Table for Food Composition in Japan. 4th ed. The Science and Technology Agency, Japan, Tokyo, 1994).	No	No	No	No	No	No	Group 1: 2007 Kcal Group 2: 2230 Kcal	No	METHODOLOGY	METHODOLOGY
210	1999-01-01	Kroke A, Klipstein-Grobusch K, Voss S, Möseneder J, Thielecke F, Noack R, Boeing H. Am J Clin Nutr 1999;70:439–47.	Validation of a self-administered food-frequency questionnaire administered in the European Prospective Investigation into Cancer and Nutrition (EPIC) Study:comparison of energy, protein, and macronutrient intakes estimated with the doubly labeled water, urinary nitrogen, and repeated 24-h dietary recall methods.	No	Germany	n=160 (75/59)	To assess the validity of a self-administered FFQ by comparison with dietary recall, urinary nitrogen excretion, and total energy expenditure data.	Male: 40-67 Female: 35-66	24h DR; FFQ (1 y)	German Food Code and nutrient data base, BLS II.1. Berlin: BgVV-Journal 2, 1998.	DLW	No	No	No	No	No	FFQ: 9.05 ± 2.13 MJ 24h DR: 8.35 ± 1.90 MJ	No	METHODOLOGY	METHODOLOGY
211	1999-01-01	Hu FB, Rimm E, Smith-Warner SA, Feskanich D, Stampfer MJ, Ascherio A, Sampson L, Willett WC. Am J Clin Nutr 1999;69:243–9.	Reproducibility and validity of dietary patterns assessed with a food-frequency questionnaire1–3.	1986	Boston	n=127 (127/0)	To examine the repro-ducibility and validity of dietary patterns defined by factor analysis using dietary data collected with a food-frequency questionnaire.	40–75	FFQ, DR-1 week	CBORD DIET ANALYZER SYSTEM (version 3.0.3, 1998; The CBORD Group, Ithaca, NY).	No	No	No	No	No	No	Daily intake by food groups	No	METHODOLOGY	METHODOLOGY
212	1999-01-01	Andersen LF, Solvoll K, Johansson LRK, Salminen I, Aro A, Drevon CA. Am J Epidemiol 1999; 150 (1):	Evaluation of a Food Frequency Questionnaire with Weighed Records, Fatty Acids, and Alpha-Tocopherol in Adipose Tissue and Serum.	1995 - 1996	Norway	n= 125 (125/0)	To examine the validity of a self-administered 180-item food frequency questionnaire.	20-55	FFQ, WF-14d	Norwegian food table. Oslo: National Nutrition Council and Food Control Authority, 1995.	basal metabolic rate (BMR) formula	No	No	No	No	No	FFQ: 10.2 MJ WR: 10.8 MJ	No	METHODOLOGY	METHODOLOGY
213	1999-01-01	Coates RJ, Bowen DJ, Kristal AR, Feng Z, Oberman A, Hall WD, George V, Lewis CE, Kestin M, Davis M, Evans M, Grizzle JE, Clifford CK. Am J Epidemiol Vol. 149, No. 12, 1999.	The Women's Health Trial Feasibility Study in Minority Populations: Changes in Dietary Intakes.	1992-1994	USA	n= 2208 (0/ 2208); 1324 intervention and 883 control	To determine whether a reduction in fat intake that had been obtained in women's and whether the intervention could produce similar effects among women of different racial groups and socioeconomic circumstances.	50-79	Self-administered FFQ, FR-4d 24h DR	No	No	No	No	No	No	No	Control: 1766 Kcal Intervention: 1834 Kcal	No	FOOD PATTERN	FOOD PATTERN
214	1999-01-01	Shimizu H, Ohwaki A, Kurisu Y, Takatsuka N, Ido M, Kawakami N, Nagata C, Inaba S Jpn J Clin Oncol. 1999 Jan;29(1):38-44.	Validity and reproducibility of a quantitative food frequency questionnaire for a cohort study in Japan.	1992	Japan	n=117 (58/59)	To describe the validity and reproducibility of the self-administered quantitative food frequency questionnaire.	Male: 57.9± 10.9 Female: 53.8± 11.2, todos mayores de 35 años	FFQ, FR-3d, 24h DR-4d	Tables of Food Composition in Japan. (4th revised ed. Tokyo: Department of Printing, Japanese Ministry of Finance, 1982.)	No	No	No	No	No	No	1ºQx" Male: 2473 Kcal Female: 1999 Kcal 2ºQx" Male: 2557 Kcal Female: 2092 Kcal DR-3d: Male: 2384 Kcal Female: 1900 Kcal 24h DR Male: 2222 Kcal Female: 1809 Kcal	No	METHODOLOGY	METHODOLOGY
215	1999-04-01	Goris AH, Westerterp KR.J Nutr. 1999 Apr;129(4):878-82.	Underreporting of habitual food intake is explained by undereating in highly motivated lean women.	No	Netherlands	n=27 (0/27)	To discriminate between Underreporting of habitual food intake can be explained by underrecording and/or undereating.	22–60	WFR-7d	Computer program based on food tables (Becel Nutrition Program 1988).	RMR + Physical activity	Acceltri (Tracmor, Philips Research, Eindhoven, The Netherlands)	No	yes	yes	yes	8.5 6 1.0 MJ/d	6.1 ± 0.5 MJ/d	METHODOLOGY	FOOD PATTERN
218	1999-07-01	Taren DL, Tobar M, Hill A, Howell W, Shisslak C, Bell I, Ritenbaugh C.Eur J Clin Nutr. 1999 Jul;53(7):570-8.	The association of energy intake bias with psychological scores of women.	No	USA	n=37 (0/37)	To assess the association between reporting bias of dietary energy intake and the behavioral and psychological profiles in women.	final estudio edad: 43.6_x0006_9.3.	Self-reported DR	Minnesota Nutrient Data System (NDS, Minneapolis, MN).	DLW	questionnaire	No	No	Yes	Yes	DR-3d: 8.25 ± 2.62 MJ Run-in phase-4d: 8.58 ± 2.51 MJ	DR-3d: 9.3 ± 2.71 MJ	FOOD PATTERN	FOOD PATTERN
219	1999-08-01	de Jong N, Mulder I, de Graaf C, van Staveren WA.J Gerontol A Biol Sci Med Sci. 1999 Aug;54(8):B324-31.	Impaired sensory functioning in elders: the relation with its potential determinants and nutritional intake.	1995 - 1996	Netherlands	n=156 (48/ 108)	To assess the relation of an impaired taste and smell perception with (a) potential determinants and (b) nutritional intake and status in elderly people.	≥70	semiquantitative FFQ	Dutch Nutrient Data Base 1986/87.	No	No	No	No	No	No	8.8 ±1.8 MJ/d	No	FOOD PATTERN	FOOD PATTERN
221	1999-09-01	de Groot CP, van den Broek T, van Staveren W. Age Ageing. 1999 Sep;28(5):469-74.	Energy intake and micronutrient intake in elderly Europeans: seeking the minimum requirement in the SENECA study.	1988	Netherlands, EC countries	n=1005 (486/ 519)	To examine energy intake of elderly people participating in the Survey in Europe on Nutrition and the Elderly, a Concerted Action study in relation to the adequacy of micronutrient intake.	74-79	DR-3d, Frequency checklist food	Dutch Minimum Requirements. American recommended Dietary Allowances. UK Estimated Average Requirements	No	No	Yes	No	No	Yes	micronutrients intake	No	FOOD PATTERN	FOOD PATTERN
222	1999-12-01	Lambert CP, Flynn MG, Braun WA, Boardley DJ. J Sports Med Phys Fitness. 1999 Dec;39(4):348-54.	The effects of swimming and running on energy intake during 2 hours of recovery.	No	USA	n=8 (8/0)	To determine energy intake in the 2 hrs after swiming and running eat the same workload, to evaluate if a difference in recovery energy intake could explain the greater body fat observed in swimers relative to runners.	31 ±8	24h DR	Nutritionist IV software package.	Respiratory gases (treadmil and swimingpool)	I	Yes	Yes	Yes	Yes	Run: 4584±611 kcal 1095±146 kcal Swim: 4383 ± 484 kcal 1047 ±116 kcal	Run: 3056±143 KJ/ Kcal -730±34 KJ/ Kcal Swim: 2548±102-609±24	ENERGY BALANCE	ENERGY BALANCE
223	1999-12-01	Matzinger D, Gutzwiller JP, Drewe J, Orban A, Engel R, D'Amato M, Rovati L, Beglinger C.Am J Physiol. 1999 Dec;277(6 Pt 2):R1718-24.	Inhibition of food intake in response to intestinal lipid is mediated by cholecystokinin in humans.	No	Italy	n=24 (24/0)	To test whether CCK-A receptors mediate the inhibition of fat on food intake.	20-44	VAS	I	No	No	No	No	No	No	I	No	PHYSIOLOGY	FOOD PATTERN
224	2000-01-01	Burns AA, Livingstone MBE, Welch RW, Dunne A, Robson PJ, Lindmark L, Reid CA, Mullaney UA, Rowland IR. Int J Obesity 2000; 24: 1419-1425.	Short-term effects of yoghurt containing a novel fat emulsion on energy and macronutrient intakes in non-obese subjects.	No	Ireland	Study 1 n=29 (14/15) Study 2 n= 30 (14/16)	To investigate the short-term effects of consumption of yoghurt containing either a novel fat emulsion or normal milk fat, on the energy and macronutrient intakes of non-obese subjects.	Females: S1: 22.7± 2.6; S2:24.5± 4.8; males: S1: 23.9± 4.0; S2 25.6± 5.2	I, FD	Compeat 4.0 (Nutrition Systems, 21 Craven Hill, London, W2 3EN).	No	No	No	No	No	No	I	No	PHYSIOLOGY	PHYSIOLOGY
225	2000-01-01	Bertrais S, Polo Luque ML, Preziosi P, Fieux B, Torra De Flot M, Galan P, Hercberg S. Ann Nutr Metab. 2000;44(5-6):249-55.	Contribution of ready-to-eat cereals to nutrition intakes in French adults and relations with corpulence.	1994-2002	France	n=5039 (2188 /2851)	To assess in adults who regularly consumed RTE cereals anytime during the day, compared to those who did not or who were occasional eaters.	35-60	24h DR (12 in 2 y)	CIQUAL table completed by McCancer and Widdowson’s.	No	No	No	No	No	No	Male Nonconsumers: 2449±582 kcal/d Occasional: 2413±509 kcal/d Regular :2412±490 kcal/d Heavy:2413±523 kcal/d Female Nonconsumers: 1799±431 kcal/d Occasional: 1787±466 kcal/d Regular :1746±409 kcal/d Heavy:1898±460 kcal/d	No	FOOD PATTERN	BODY COMPOSITION
228	2000-01-01	Cox DN, Mela DJ. Int J Obes Relat Metab Disord. 2000 Jan;24(1):49-54.	Determination of energy density of freely selected diets: methodological issues and implications.	No	UK	n=75	To highlight the consequences of using six different methods of ED calculation, and their implications for characterizing differences between weight status groups and identifying associations of ED with macronutrient intakes.	No	WFR-4d	No	En algún momento se habla de BMR pero no pone nada de como	PAL	No	No	Yes	No	Lean: 8894±271.4 kJ Obese: 9336±397.1 kJ	No	METHODOLOGY	METHODOLOGY
229	2000-01-01	Demling RH, DeSanti L. Ann Nutr Metab. 2000;44(1):21-9.	Effect of a hypocaloric diet, increased protein intake and resistance training on lean mass gains and fat mass loss in overweight police officers.	No	USA	n=38	To compare the effects of a moderate hypocaloric, highprotein diet and resistance training, using two different protein supplements, versus hypocaloric diet alone on body compositional changes in overweight police.	28- 40	DR-2d	WHO Report 724 Energy and Protein Requirements	No	I	No	Yes	Yes	Yes	Participants: 2300 ±390 kcal Diet alone: 2350±380 kcal Casein group: 2300±370 kcal Whey group: 2350±390 kcal	No	BODY COMPOSITION	BODY COMPOSITION
231	2000-01-01	Lafay L, Mennen L, Basdevant A, Charles MA, Borys JM, Eschwe Áge E, Romon M and the FLVS study Group. Int J Obesity 2000; 24, 1500-1507.	Does energy intake underreporting involve all kinds of food or only speci®c food items? Results from the Fleurbaix Laventie Ville SanteÂ (FLVS) study.	1993	France	n= 633 (529/ 104)	To compare food consumption between UR and non-UR in a free-living population after taking into account con-founding factors such as age, body mass index and socio professional class.	25-55	FR-3d	French food composition tables 'Repertoire general des aliments' and the McCance and Widdowson's food composition tables.	BMR formula standard	No	No	No	No	No	Male non-UR 11.2± 0.1 MJ Male UR 7.4± 0.2 MJ Female non-UR: 8.6±0.1 MJ Female UR 5.1± 0.2 MJ	No	FOOD PATTERN	FOOD PATTERN
232	2000-01-01	Hilton LK, Loucks AB. Am. J. Physiol. Endocrinol. Metab. 278: E43–E49, 2000.	Low energy availability, not exercise stress, suppresses the diurnal rhythm of leptin in healthy young women.	No	USA	n=16 (0/16)	To distinguish the indepen-dent effects of energy availability (A 5 I 2 E) and exercise stress on the diurnal leptin rhythm.	21±1	Lucks et al 1998.J. Appl. Physiol. 84:37–46.	No	No	Activity monitor (Caltrac, Hemokinetics, Madison, WI)	No	Yes	Yes	Yes	Sedentary group: 45 kcal·kg LBM-1 ·day-1 Exercise group: 40 kcal·kg LBM-1 ·day-1	No	PHYSIOLOGY	PHYSIOLOGY
233	2000-01-01	Welten DC, Carpenter RA, McPherson RS, Brodney S, Douglass D, Kampert JB, Blair SN. Public Health Nutr. 2000 Jun;3(2):151-8.	Comparison of a dietary record using reported portion size versus standard portion size for assessing nutrient intake.	1994-1996	USA	n=2718 (2307 /411)	To investigate the consequences of using standard portion sizes instead of reported portion sizes on subjects' nutrient intake.	20-80	DR-3d	Food Intake Analysis System, Version 3.0. The University of Texas-Houston, School of Public Health, Houston, TX, 1996	No	No	No	No	No	No	2015±806 kcal males; 1475±661 females	No	METHODOLOGY	METHODOLOGY
234	2000-02-01	Fregapane G, Asensio-García C. Eur J Epidemiol. 2000 Feb;16(2):183-91.	Dietary assessment of an educated young Spanish population using a self-administered meal-based food frequency questionnaire	No	Spain	n=205 (70/135) + n=38	To develop a lowcost and easily processed dietary assessment tool, though with a good level of validity, to estimate the eating habits of a specific local population; and to identify the eating pattern-related problems of that population in order to provide a basis on which to determine the most suitable form of nutritional education.	24.8	Semi-quantitative FFQ, DR-4d	Tablas de composición de alimentos españoles, 1995. Ministerio de Sanidad y Consumo, Madrid; Moreira O (ed.) Tablas de composición de alimentos. 1995. Holland B et al. The composition of foods. 5th ed. 1991. Tabelle di composizione degli alimenti, 4th ed. 1997. Table composition. 1995. Lavoisier TEC & DOC, Paris.	No	No	yes	No	No	No	To see original article	No	METHODOLOGY	METHODOLOGY
235	2000-03-01	Evans A, Booth H, Cashel K. Public Health Nutr. 2000 Mar;3(1):67-75.	Sociodemographic determinants of energy, fat and dietary fibre intake in Australian adults.	1983	Australia	n = 6255	To examine the relationship between sociodemographic factors (sex, age, education, occupation and region of birth) and absolute levels of energy, fat and fibre intake in adults	25–64	24h DR	NDSA (National Dietary Survey of Adults,1983).	No	No	Yes	No	Yes	Yes	Male: 11110 KJ Female: 7 301 KJ	No	FOOD PATTERN	FOOD PATTERN
236	2000-03-01	Fukuba Y, Yano Y, Murakami H, Kan A, Miura A. Clin Physiol. 2000 Mar;20(2):165-9.	The effect of dietary restriction and menstrual cycle on excess post-exercise oxygen consumption (EPOC) in young women.	No	Japan	n=5 (0/5)	To evaluate the effect of acute dietary restriction on excess post-exercise oxygen consumption (EPOC) in young women at two different phases of the menstrual cycle	21±22	I	Japanese Standard Tables (of®ce workers category, 1996).	Body fat Bioelectrical bioimpedance(TBF-511, Tanita, Tokyo, Japan) and _VO2max using a cycle ergometer (RS232c-XL, Combi Co., Tokyo, Japan).	VO2 cycle ergometer	Sedentary	Yes	Yes	Yes	I	No	PHYSIOLOGY	PHYSIOLOGY
237	2000-03-01	Gay C. Br J Nutr. 2000 Mar;83(3):287-93.	Estimation of population distributions of habitual nutrient intake based on a short-run weighed food diary.	1998	UK	n=1275 (632/ 643)	To study the effects of within-person (day-to-day) in the variation about nutrients intake.	> 65	DR- 2, 4 and 7 d	Nutrient database, comprising more than 4000 foods (no specific data base).	No	No	No	No	No	No	Males 4d survey: 7.75MJ 7 d survey: 7.75 2 d survey :7.79 Females 4d survey:5.79 7 d survey: 5.79	No	FOOD PATTERN	FOOD PATTERN
238	2000-03-01	Schaefer EJ, Augustin JL, Schaefer MM, Rasmussen H, Ordovas JM, Dallal GE, Dwyer JT. Am J Clin Nutr. 2000 Mar;71(3):746-51.	Lack of efficacy of a food-frequency questionnaire in assessing dietary macronutrient intakes in subjects consuming diets of known composition.	No	USA	n=19	To investigate the efficacy of food-frequency questionnaires and diet records in subjects fed natural-food diets of known composition.	60 ± 11	FFQ, DR-3d during each of the 3 phases of the study, allowing for 57 possible sets of FFQ and diet records during the study	FOOD PROCESSOR II (ESHA Research, Salem, OR).	No	No	No	No	No	No	Usual American diet: 29916±1565 kJ SQFFQ:7929 ±2849 kJ NCEP Step II diet: 10042 ± 1971 kJ SQFFQ:8213 ± 2460 kJ Very-low-fat diet: 10251 ± 1925 kJ SQFFQ:7887 ± 2318 kJ	No	METHODOLOGY	METHODOLOGY
239	2000-03-01	Wilson DC, Rafii M, Ball RO, Pencharz PB. Am J Clin Nutr. 2000.Mar;71(3):757-64.	Threonine requirement of young men determined by indicator amino acid oxidation with use of L-[1-(13)C]phenylalanine.	No	USA	n=6 (6/0)	To determine the requirement for threonine in men and to provide statistical estimates of the population mean and 95% CIs of the threonine requirement.	26.0 ± 7.2	I, DH	No	IC	Equations (FAO/WHO/UNU, 1985)	Yes	No	Yes	Yes	7.99 ± 0.8 MJ/d	No	NUTRIENTS	METHODOLOGY
240	2000-04-01	Agus MS, Swain JF, Larson CL, Eckert EA, Ludwig DS. Am J Clin Nutr. 2000 Apr;71(4):901-7. 2000	Dietary composition and physiologic adaptations to energy restriction.	No	USA	n=10 (10/0)	To examine whether dietary composition affects hormonal and metabolic adaptations to energy restriction.	18–34	24h DR	FOOD PROCESSOR (version 7.0, 1996; ESHA Research, Salem, OR)	IC (Vmax 29; SensorMedics Corporation, Yorba Linda, CA)	I	No	Yes	Yes	Yes	High glycemic index: 17.0±2.2 Low glycemic index: 13.5±1.9	To see original article (figure)	PHYSIOLOGY	ENERGY BALANCE
241	2000-04-01	Black AE, Welch AA, Bingham SA. Br J Nutr. 2000 Apr;83(4):341-54.	Validation of dietary intakes measured by diet history against 24 h urinary nitrogen excretion and energy expenditure measured by the doubly-labelled water method in middle-aged women.	No	UK	n=41 (0/41)	To validate of dietary intakes measured by diet history against 24 h urinary nitrogen excretion and energy expenditure measured by the doubly-labelled water method in middle-aged women.	50–65	WFR-4d Weighing was by the PETRA system (Cherlyn Electronics, Cambridge, Cambs., UK)	Fourth edition of McCance & Widdowson’s The Composition of Foods (Paul & Southgate, 1978) and supplements (Holland et al. 1988, 1989) with additional recipes (Wiles et al. 1980) and manufacturers’ information.	DLW	No	No	No	No	No	WR-16d Observer A. B: 7.98 MJ Observer A. W: 8.19 MJ DH Observer A. B: 7.73 MJ Observer A. W: 8.68 MJ WR: 8.08MJ DH: 8.20 MJ	WR: EI − EE: −1.15 EI : EE: 0,89 DH EI − EE: −0.43 EI : EE: 0.98	METHODOLOGY	METHODOLOGY
242	2000-04-01	Craig MR, Kristal AR, Cheney CL, Shattuck AL. J Am Diet Assoc. 2000 Apr;100(4):421-7.	The prevalence and impact of 'atypical' days in 4-day food records	1992-1994	USA	n=1090 (0/1090)	To understand how days with atypical food intake affect estimates of usual nutrient intake from 4-day food records	50-79	DR-4d	University of Minnesota Nutrition Data System (NDS, version 2.6 1998, Minneapolis Minn)	No	No	No	No	No	No	Less than usual Typical days:1553±571 Kcal Atypical days: 955±442 Kcal More than usual Typical days:1644±385 kcal Atypical days: 2123±595 kcal	No	METHODOLOGY	FOOD PATTERN
243	2000-04-01	Kaczkowski CH, Jones PJ, Feng J, Bayley HS. J Nutr. 2000 Apr;130(4):802-5.	Four-day multimedia diet records underestimate energy needs in middle-aged and elderly women as determined by doubly-labeled water.	No	Canada	n=53 (0/53)	To determine the effectiveness of an innovative multimedia diet record (MMDR) for dietary energy intake assessment	50 - 93	DR ( Dietary intake was estimated by combining the use of a microcassette tape recorder and 35-mm camer 4 d)	Food Processor 5.0, ESHA (Portland, OR).	DLW	No	No	No	No	No	MMDR:7.5±1.9 MJ/d	10.4± 3.1 MJ/d	METHODOLOGY	METHODOLOGY
245	2000-05-01	Arvaniti K, Richard D, Tremblay A. Br J Nutr. 2000 May;83(5):489-95.	Reproducibility of energy and macronutrient intake and related substrate oxidation rates in a buffet-type meal.	No	Canada	n=14 (14/0)	To determine the reliability of a buffet-type meal as a measure of spontaneous energy and macronutrient intake	26-48	VAS (Rolls et al. 1994)	Canadian Nutrient File (Department of National Health and Welfare Canada, Ottawa, Canada) and/or information on food labels	Respiratory gas (Uras 10 E, Hartmann & Braun, Frankfurt, Germany).	No	Yes	Avoid vigorous activities for at least 2 d before each experimental session	No	No	Session A: 7300 KJ Session B: 7011 KJ	No	METHODOLOGY	METHODOLOGY
246	2000-05-01	Black AE. Eur J Clin Nutr. 2000 May;54(5):395-404.	The sensitivity and specificity of the Goldberg cut-off for EI:BMR for identifying diet reports of poor validity.	1998	UK	n=429 (165/264)	To explore the specificity and sensitivity of the Goldberg cut-off for EI:BMR for identifying diet reports of poor validity as compared with the direct comparison of EI with EE measured by DLW.	18-90	WFR-7d, DH-7d (data from 22 studies are included)	Several, in the original articles	DLW and BMR ( Schoefield et a. equations 1985)	No	No	No	Yes	Yes	Yes, in figures	Yes, in figures	METHODOLOGY	METHODOLOGY
248	2000-05-01	Trichopoulou A, Gnardellis C, Lagiou A, Benetou V, Trichopoulos D. Epidemiology. 2000 May;11(3):333-6.	Body mass index in relation to energy intake and expenditure among adults in Greece.	No	Greece	n= 14281 (5633/ 8648)	To examine the dietary intake and expenditure mutually adjusted associations of these variables with BMI.	30-82	FFQ semiquantitative 1 y	Trichopoulou A, 1992.	AinsworthB E,H askell L, LeonA S, 1993.	Questionnaire	Yes	Yes	Yes	Yes	Male: 2740kcal /d Female:2317 kcal/d	Male: 35.3 ±7.3 MET hour/d Female: 35.8 ± 4.9 MET hour/d	ENERGY BALANCE	BODY COMPOSITION
250	2000-07-01	Tran KM, Johnson RK, Soultanakis RP, Matthews DE. J Am Diet Assoc. 2000 Jul;100(7):777-83.	In-person vs telephone-administered multiple-pass 24-hour recalls in women: validation with doubly labeled water.	No	USA	n=35 (0/35)	To determine the accuracy of energy intakes estimated with the multiple-pass 24-hour recall method in women by conducting in-person and telephone interviews.	19 -46	24h DR-3d	USDA for the CSFIIFIAS 3, version 2.1 1992, human nutrition center university of Texas Health Science center School of Public Health Houston.	DLW (Johnson y col, 1998)	No	No	No	No	No	Telephone: 2253±688 kcal In-person: 2173±656 kcal	2644 ±503 kcal	METHODOLOGY	METHODOLOGY
251	2000-08-01	Buemann B, Toubro S, Raben A, Blundell J, Astrup A. Br J Nutr. 2000 Aug;84(2):227-31.	The acute effect of D-tagatose on food intake in human subjects.	No	Denmark	n= 20 (20/0)	To investigate the effect on subsequent ad libitum food intake of replacing 29 g sucrose with 29 g D-tagatose as sweetener to a breakfast meal.	25.7 ±0.9	No	DANKOST version 2.0 dietary assessment software (Danish Catering Centre Ltd, Sùborg, Denmark)	Mifin et al., 1990.	No	No	No	No	No	I	I	NUTRIENTS	NUTRIENTS
252	2000-08-01	Chambers E 4th, Godwin SL, Vecchio FA. J Am Diet Assoc. 2000 Aug;100(8):891-7.	Cognitive strategies for reporting portion sizes using dietary recall procedures.	No	USA	n=76	To examine recall strategies used by interview respondents when making judgments about portion size and to better understand how respondents use various portion-size aids.	18 -65	DH, 24h DR-4d	1994-96, Washington DC US Department of agricultural research service 1998	No	No	No	No	No	No	Total EI by beverage group	No	METHODOLOGY	METHODOLOGY
254	2000-08-01	Cook A, Pryer J, Shetty P. J Epidemiol Community Health. 2000 Aug;54(8):611-6.	The problem of accuracy in dietary surveys. Analysis of the over 65 UK National Diet and Nutrition Survey.	1994-1995	UK	n= 1097 (558/ 539)	To investigate the prevalence and nature of low energy reporting in a dietary survey of British adults over 65 years of age.	> 65	WFR-4d	UK National Diet and Nutrition Survey of people aged over 65 years	Se calcula por la ecuación específica	No	Estudios anteriores dicen que tienenbaja actibvidad	No	Yes	No	To see original arcticle (tables)	No	FOOD PATTERNS	FOOD PATTERNS
255	2000-08-01	Harrison GG, Galal OM, Ibrahim N, Khorshid A, Stormer A, Leslie J, Saleh NT. J Nutr. 2000 Aug;130(8):2049-54.	Underreporting of food intake by dietary recall is not universal: a comparison of data from egyptian and american women.	1993-1994 y 1994-1996	Egypt	n = (0 /7596)	To compare the data, in terms of the ratio of reported energy intake to estimated basal metabolic rate, between 3010 women in the 1994–1996 U.S. and 4500 adult women in Egypt by 24-h DR were also conducted.	18–60	24h DR	USDA Nutrient Composition Database for Standard Reference, Release #10 Food Intake Analysis System (FIAS) (University of Texas and U.S. Department of Agriculture, Version 2.3)	Schofield et al., 1985. RMR	No	No	No	No	No	estimated EI	No	ENERGY BALANCE	ENERGY BALANCE
256	2000-08-01	Kaczkowski CH, Jones PJ, Feng JY, Bayley HS. Can J Physiol Pharmacol. 2000 Aug;78(8):631-5.	Canadian recommendations underestimate energy needs of women over fifty years as determined by doubly-labelled water.	No	Canada	n=76 (0/76)	To compare energy expenditure with existing Recommended Nutrient Intakes for Canadians (RNIC) and FAO/WHO/UNU determine whether the RNIC provides a true index.	49-All	Self-reported DR of the previous months	RNIC, Recommended Nutrient Intakes for Canadians	Estimated by formulas and DLW	BMR	Yes	Yes	Yes	Yes	To see original article (table)	2395 ± 746 kcal·d–1	ENERGY BALANCE	ENERGY BALANCE
257	2000-08-01	Lluch A, King NA, Blundell JE. Br J Nutr. 2000 Aug;84(2):219-25.	No energy compensation at the meal following exercise in dietary restrained and unrestrained women.	No	UK	n=25	To compare the acute effects of exercise and diet manipulations on energy intake, between dietary restrained and unrestrained females.	Unrestrained eaters; 22.6 ±2.3 Restrained eaters; 21.7 ±2.2	WFR	Food tables (Compeat 4.0, Nutrition Systems, London, UK).	IC (Ainsworth et al. 1993).	I	Yes	Yes	Yes	Yes	I	Unrestrained eaters: 145±213 KJ Restrained eaters: 1772 ±242 Kj	ENERGY BALANCE	ENERGY BALANCE
258	2000-08-01	Peracchi M, Gebbia C, Ogliari C, Fraquelli M, Viganò R, Baldassarri A, Bianchi PA, Conte D. Scand J Gastroenterol. 2000 Aug;35(8):814-8.	Influence of caloric intake on gastric emptying of solids assessed by 13C-octanoic acid breath test.	No	Italy	n=10 (5/5)	To check the Influence of caloric intake on gastric emptying of solids assessed by 13C-octanoic acid breath test.	21–38	No	No	No	No	No	No	No	No	I	No	PHYSIOLOGY	PHYSIOLOGY
259	2000-08-01	Rolls BJ, Bell EA, Waugh BA. Am J Clin Nutr. 2000 Aug;72(2):361-8.	Increasing the volume of a food by incorporating air affects satiety in men.	No	USA	n=28 (28/0)	To examine the effect of food volume independent of energy density on satiety.	20–33	24h DR	Bowes & Church’s food values of portions. Philadelphia: Lippincott-Raven Publishers, 1998	No	No	Yes	Yes	Yes	No	Control:11753 ± 439 KJ 300 preload:12565 ± 477 KJ 450 preload: 12891 ± 4853 KJ 600 preload: 12456 ± 490 KJ	No	APETITO	APETITO
260	2000-09-01	Dixon LB, Sundquist J, Winkleby M. Am J Epidemiol. 2000 Sep 15;152(6):548-57.	Differences in energy, nutrient, and food intakes in a US sample of Mexican-American women and men: findings from the Third National Health and Nutrition Examination Survey, 1988-1994.	1988-1994	USA	n=2853 (1404/ 1449)	To compare intakes of energy and nutrients related to CVD from 24h DR.To determine to what degree each group met the nationally recommended intakes. To compare the frequencies of intake of foods reported on a 1-month and to evaluate these qualitative results in relation to the quantitative nutrient intakes determined from 24h DR.	25-64	24h DR, FFQ	NHANES III database (Catherine M. Loria, National Center for Health Statistics, personal communication, 1998).	No	No	No	No	No	No	Male Spanish speaking: 2340.0 kcal English speaking: 2438.6 kcal Born in Mexico: 2615.0 kcal Female Spanish speaking: 1735.5 kcal English speaking: 1763.3 kcal Born in Mexico: 1805.2 kcal	No	FOOD PATTERN	FOOD PATTERN
261	2000-09-01	Johansson G, Akesson A, Berglund M, Nermell B, Vahter M. Public Health Nutr. 1998 Sep;1(3):199-206.	Validation with biological markers for food intake of a dietary assessment method used by Swedish women with three different dietary preferences.	1998	Sweden	n= 84	To validate a dietary assessment method, a 4-day food record together with a duplicate portion technique, with biological markers for food intake.	20-50	FFQ, DR-4 weighted and estimated	National food database at the National Food Administration, Uppsala, Sweden.	BMR estimated by formulas	No	No	No	No	No	Mixed diet: 7672±502 kJ Shellfish diet: 7811±141 kJ Vegetarian diet: 7766±1 80 kJ	Mixed diet:5717±273 kJ Shellfish diet: 5826±376 kJ Vegetarian diet:5664±350 kJ	METHODOLOGY	METHODOLOGY
262	2000-09-01	Kirkmeyer SV, Mattes RD. Int J Obes Relat Metab Disord. 2000 Sep;24(9):1167-75.	Effects of food attributes on hunger and food intake.	No	USA	n= 24 (12/12)	To explore the relative importance of a food's macronutrient composition, energy value, energy density, ®ber content, weight, volume, sensory properties and rheology on hunger and food intake.	22± 2.5	24h DR	Nutritionist IV nutrient database (First Databank, San Bruno, CA).	No	No	No	No	No	No	I	No	APETITO	APETITO
263	2000-09-01	Martin A, Normand S, Sothier M, Peyrat J, Louche-Pelissier C, Laville M. Br J Nutr. 2000 Sep;84(3):337-44.	Is advice for breakfast consumption justified? Results from a short-term dietary and metabolic experiment in young healthy men.	No	France	n=10 (10/0)	To compare the effects of the consumption of a high-energy (2920 kJ (700 kcal)) or lower energy (418 kJ (100 kcal)) breakfast on dietary patterns, blood variables and energy expenditure.	28 ±2	Ingested quantities estimated using the photograph book validated for the French study Suvimax (Le Moullec et al. 1996) and food record	No	IC (Deltatrac; Datex, Finland).	No	Yes	No	Yes	Yes	High-energy Breakfast: 11737±1141 KJ Free diet: 10 604±1889 KJ	To see original article (figure)	ENERGY BALANCE	PHYSIOLOGY
265	2000-10-01	Foote JA, Giuliano AR, Harris RB. J Am Coll Nutr. 2000 Oct;19(5):628-40.	Older adults need guidance to meet nutritional recommendations.	1985 -1989	USA	n=1740	To compare the diet of healthy, free-living senior volunteers to the dietary reference intakes and Food Guide Pyramid recommendations.	51- 85	Semi-quantitative FFQ, DR-4d	USDA composition database and nutrient data from the National Food Consumption Survey and other sources as available	No	No	No	No	No	No	Males 51−70 yr: 2001± 21.4 kcal 71−85 yr: 1863 ± 37.4 kcal Females 51−70 yr: 1571 ± 29.3 kcal 71−85 yr: 1555 ± 63.2 kcal	No	FOOD PATTERN	FOOD PATTERN
266	2000-10-01	Kant AK. Am J Clin Nutr. 2000 Oct;72(4):929-36.	Consumption of energy-dense, nutrient-poor foods by adult Americans: nutritional and health implications. The third National Health and Nutrition Examination Survey, 1988-1994.	1988-1994	USA	n=15611 (7470/ 8141)	To study the contribution of EDNP foods to the American diet and the associated nutritional and health implications were examined.	≥20	24h DR	NHANES III nutrient database for individual foods, which is derived from the US Department of Agriculture’s Survey Nutrient Database	Bingham SA., 1994.	No	No	No	Yes	No	First tertile: 8707±1174 KJ Second tertile: 9175 ± 113 KJ Third tertile: 9447 ± 96 KJ	No	FOOD PATTERN	FOOD PATTERN
267	2000-12-01	Lancaster KJ, Smiciklas-Wright H, Kumanyika SK, Mitchell DC, Mauger D, Palmer JR. J Am Diet Assoc. 2000 Dec;100(12):1532-5.	Food diary response rates in a sample of African-American women: respondent characteristics and nutrient intake.	No	USA	n: 245 respondents y n=163 no-respondents	To assess response rates for the recalls and food diaries and to determine if there was any difference between them.	30-69	3d DR, 24h DR	Nutrition Data System (NDS) (food database version 12A, 1996, nutrient database version 27, 1996, Nutrition Coordinating Center, University of Minnesota, Minneapolis).	No	No	No	No	No	No	Respondents 1579.7±514.7 kcal Nonrespondents 1536.9±496.0 kcal	No	FOOD PATTERN	FOOD PATTERN
268	2000-12-01	Sasaki S, Ushio F, Amano K, Morihara M, Todoriki O, Uehara Y, Toyooka E. J Nutr Sci Vitaminol (Tokyo). 2000 Dec;46(6):285-96.	Serum biomarker-based validation of a self-administered diet history questionnaire for Japanese subjects.	1997	Japan	n=86 (42 /44)	To validate of a self-administered diet history questionnaire for Japanese subjects.	24-67	DH	National Nutrition Survey of Japan, 1992.	No	No	No	No	No	No	Male: 9419±2456 kJ Female: 8228±2134 kJ	No	METHODOLOGY	METHODOLOGY
269	2001-01-01	Andersson JC, Gustafsson K, Fjellström C, Sidenvall B, Nydahl M. J Hum Nutr Diet. 2001;14(6):467-76.	Meals and energy intake among elderly women ± an analysis of qualitative and quantitative dietary assessment methods	No	Sweden	n=135 (0/135)	To analyse whether a qualitative method, in relation to traditional dietary assessment methods, was adequate to establish sufficient energy intake and energy content in separate meals in a population of elderly women.	63-88	24h DR, FD-3d	Food-Based Classification of Eating episodes model (FBCE).	No	No	No	No	No	No	6.8 ±1.9 MJ	No	FOOD PATTERN	FOOD PATTERN
270	2001-01-01	Bertrais S, Galan P, Renault N, Zarebska M, Preziosi P, Hercberg S. J Hum Nutr Diet. 2001;14(2):121-8.	Consumption of soup and nutritional intake in French adults: consequences for nutritional status	1994-2002	France	n=5037 (2188/ 2849	The impact of soup consumption on nutrient intake and nutritional indicators was assessed in adults who consumed soup compared to those who did not or who were occasional eaters.	Male: 45-60 Female: 35-60	24h DR (12 in 2 y)	French CIQUAL table (Favier et al ., 1995) completed by data based on McCance and Widdowson's (Paul & Southgate, 1978).	No	No	No	No	No	No	Male Occasional or Nonconsumers: 2.444 kcal Regular: 2425 kcal Heavy: 2406 kcal Female Occasional or Nonconsumers: 1831 kcal Regular: 1784 kcal Heavy: 1784 kcal	NI	FOOD PATTERN	FOOD PATTERN
272	2001-01-01	Landström U, Knutsson A, Lennernäs M, Stenudd A. Nutr Health. 2001;15(2):87-95	Onset of drowsiness and satiation after meals with different energy contents.	No	Sweden	n= 10 (5/5)	To investigate the importance of energy content and the bulk of food on wakefulness and satiation.	>18	No	No	No	No	No	No	No	No	I	No	APETITO	APETITO
274	2001-01-01	Sharma S, Cruickshank JK. J Hum Nutr Diet. 2001;14(6):449-56.	Cultural differences in assessing dietary intake and providing relevant dietary information to British African±Caribbean populations	No	UK	n=255 (102/153)	To assess nutritional infuences on the emergence of diabetes and hypertension.	25-79	FFQ	British food tables, 1996.	No	No	No	No	No	No	mean energy profile by macronutrients	No	FOOD PATTERN	FOOD PATTERN
275	2001-02-01	Beckoff K, MacIntosh CG, Chapman IM, Wishart JM, Morris HA, Horowitz M, Jones KL. Am J Physiol Regul Integr Comp Physiol. 2001 Feb;280(2):R570-6.	Effects of glucose supplementation on gastric emptying, blood glucose homeostasis, and appetite in the elderly.	No	Australia	n= 8 (4/ 4)	To evaluate the effects of dietary glucose supplementation on gastric emptying (GE) of both glucose and fat, postprandial blood glucose homeostasis, and appetite	65–84	FD-3d	DIET 4 Nutrient Calculation Software (Xyris Software, Queensland, Australia)	No	No	No	No	No	No	Control: 1832 ±153 kcal Glucose suppleMalet: 1611±139 kcal Standard diet: 1653±133 kcal	No	APETITO	PHYSIOLOGY
276	2001-02-01	Bogle M, Stuff J, Davis L, Forrester I, Strickland E, Casey PH, Ryan D, Champagne C, McGee B, Mellad K, Neal E, Zaghloul S, Yadrick K, Horton J. J Am Diet Assoc. 2001 Feb;101(2):216-22.	Validity of a telephone-administered 24-hour dietary recall in telephone and non-telephone households in the rural Lower Mississippi Delta region.	No	USA	n=406	To determine if 24-hour dietary recall data are influenced by whether data are collected by telephone or face-to-face interviews in telephone and non-telephone households.	19->60	24h DR	1996 CSFII nutrient database (USDA Survey Nutrient Database, 1998, National Technical Information Service, Springfield, Va).	No	No	No	No	No	No	To see original article	No	METHODOLOGY	METHODOLOGY
277	2001-02-01	Yoshioka M, Doucet E, Drapeau V, Dionne I, Tremblay A. Br J Nutr. 2001 Feb;85(2):203-11.	Combined effects of red pepper and caffeine consumption on 24 h energy balance in subjects given free access to foods.	No	Canada	n=8 (8/0)	To assess the effects of red pepper and caffeine ingestion on energy and macronutrient balances	25 ±2.9	No	Canadian Nutrient File 1991 software.	Calorimetry (Hartmann & Braun Uras 10E, Frankfurt, Germany)	No	No	Yes	No	No	Control: 21350 KJ Red pepper and caffeine: 17660 KJ	Control: 9870 KJ Red pepper and caffeine: 10190 KJ	ENERGY BALANCE	NUTRIENTS
278	2001-03-01	Goris AH, Meijer EP, Kester A, Westerterp KR. Am J Clin Nutr. 2001 Mar;73(3):549-53.	Use of a triaxial accelerometer to validate reported food intakes.	No	Netherlands	n= (16 /16 )	To compare EI with calculated energy expenditure and with energy expenditure measured by DLW.	55-74	DR-7d	BECEL NUTRITION PROGRAM, 1988; Nederlandse Unilever Bedrijven BV, Rotterdam, Netherlands.	BMR (WHO equations). EEDLW (Westerterp and Bouten: DLW) .	Accelerometer_triaxial	No	No	Yes	Yes	9.0 ± 2.1 MJ/d	EEDLW: 11.3 ± 2.32 MJ/d BMRVH: 6.6 ± 1.1 MJ/d BMRWHO:3 6.6±1.2 MJ/d	METHODOLOGY	ENERGY BALANCE
279	2001-03-01	Ousley-Pahnke L, Black DR, Gretebeck RJ. J Am Diet Assoc. 2001 Mar;101(3):351-4	Dietary intake and energy expenditure of female collegiate swimmers during decreased training prior to competition.	No	USA	n=16 (0 /16 )	To check the balanced diet, acording to adequate energy intake and energy expenditure for normal daily activities and the demands of training and competition in swimmers.	No	DR-4d	Nutritionist IV (version 4.1, 1997, First DataBank, San Bruno, CA).	Recorded vigorous PA and PA during swimming -4 d Sedentary EE (Webb equation, Ainsworth et al., 1993)	Recorded	Yes	Yes	Yes	Yes	2.275±665 kcal/d	Sedentary:1800±87 kcal/d Activity Related Energy expenditure: 723±132 kcal/d Total Daily Energy Expenditure 2342±158 kcal/d	ENERGY BALANCE	ENERGY BALANCE
282	2001-04-01	Day N, McKeown N, Wong M, Welch A, Bingham S. Int J Epidemiol. 2001 Apr;30(2):309-17.	Epidemiological assessment of diet: a comparison of a 7-day diary with a food frequency questionnaire using urinary markers of nitrogen, potassium and sodium.	No	UK	n=123	To assess of diet comparing a 7-day diary with a food frequency questionnaire and urinary markers.	No	Semi-quantitative FFQ, FD-7d	No	No	No	No	No	No	No	mean intake potassium, nitrogen and sodium	No	METHODOLOGY	PHYSIOLOGY
283	2001-04-01	Gustafson DR, McMahon DJ, Morrey J, Nan R. Appetite. 2001 Apr;36(2):157-63	Appetite is not influenced by a unique milk peptide: caseinomacropeptide (CMP)	No	USA	n=52 (24/32)	To assess the effect of CMP on food intake and motivation to eat in healthy human adults.	18-35	FR-5d; DR Short standardized Motivation to Eat Questionnaire (MEQ)	I,	No	No	No	No	No	No	At start. Male 11737± 761 J Female 9252±536 J after intervention	No	APETITO	APETITO
285	2001-04-01	Harper S, Rutishauser IH. Public Health Nutr. 2001 Apr;4(2):227-32.	What do users of reduced-fat dairy products know about the fat in their diets?	1997	Australia	n=78 (0/78)	To assess the fat intake and knowledge about the fat content of foods consumed by a sample of self reported users of reduced-fat dairy products.	25-50	FFQ-3 months	Australian food composition database produced by the National Food Authority. (SOFFA, Computer Models, Cottesloe, W.A. 6012, Australia).	No	No	No	No	No	No	7X48  2X14 MJ day	No	FOOD PATTERN	FOOD PATTERN
287	2001-04-01	Mathey MF, Siebelink E, de Graaf C, Van Staveren WA. J Gerontol A Biol Sci Med Sci. 2001 Apr;56(4):M200-5.	Flavor enhancement of food improves dietary intake and nutritional status of elderly nursing home residents.	No	Netherlands	n=67	To determine if the addition of flavor enhancers to the cooked meals for elderly residents of a nursing home promotes food consumption and provides nutritional benefits.	≥65	DR-3d	Dutch Nutrient Database, 1997.	No	No	No	No	Yes	No	5969±1641Kj control; 5831±1449KJ group study	No	FOOD PATTERN	FOOD PATTERN,
288	2001-04-01	Ritzenthaler KL, McGuire MK, Falen R, Shultz TD, Dasgupta N, McGuire MA. J Nutr. 2001 May;131(5):1548-54.	Estimation of Conjugated Linoleic Acid Intake by Written Dietary Assessment Methodologies Underestimates Actual Intake Evaluated by Food Duplicate Methodology	1997-1998	Rusia	n=102 (51/ 51)	To determine analytically individual fatty acid intakes, including those of total (CLA) Conjugated linoleic acids and (RA) rumenic acid. Chronic total CLA and RA intakes were estimated using a semiquantitative food-frequency questionnaire (FFQ).	18 -60	DR-3d, Semiquantitative FFQ	Food Processor, Version 7.02; ESHA Research, Salem, OR).	No	No	yes	No	No	No	Male: 10885 kJ Female: 7420 kJ	No	NUTRIENTS	NUTRIENTS
290	2001-06-01	Mensink GB, Haftenberger M, Thamm M. Eur J Clin Nutr. 2001 Jun;55(6):409-17.	Validity of DISHES 98, a computerised dietary history interview: energy and macronutrient intake.	1998	Germany	n=148	To estimate the relative validity of a computerised dietary history instrument (DISHES 98).	19-59	DH, DR-3d, 24 h DR	German food composition table `BundeslebensmittelschluÈssel II.2' (Dehne et al, 1999).	No	Personal interviewer	Yes	No	Yes	Yes	DISHES 98: 8.96±3.23 MJ 3-day record: 9.58 ±2.88 MJ 24 h recall: 9.06±3.40 MJ	No	METHODOLOGY	METHODOLOGY
291	2001-06-01	Pryer JA, Cook A, Shetty P. Public Health Nutr. 2001 Jun;4(3):787-95.	Identification of groups who report similar patterns of diet among a representative national sample of British adults aged 65 years of age or more.	1994-1995	UK	n=1197 (539/ 558)	To identify groups within the UK male and female population over 65 years who report similar patterns of diet.	›65	WFR-4d (response reate 59%)	National Diet and Nutritional Survey of people aged 65 years and over. (SCPR), University College London Department of Epidemiology and Public Health and the Dunn Nutrition Unit, Cambridge.	Schofield et al., 1985.	No	No	No	No	No	Male Traditional: 1855 kcal Healthy: 1956 kcal Mixed: 1924 kcal Female Traditional: 1523 kcal Healthy: 1400 kcal Mixed: 1299 kcal	No	FOOD PATTERN	FOOD PATTERN
292	2001-06-01	Sánchez-Castillo CP, Franklin M, McNeill G, de Lourdes Solano M, Bonner S, López N, Davidson L, James WP. Br J Nutr. 2001 Jun;85(6):725-31.	Are the proposed limits of energy intake:basal metabolic rate and dietary nitrogen:urinary nitrogen ratios suitable for validation of food intake?	No	Mexico	n= 49 (0/49)	To asses energy intake, basal metabolic rate and dietary nitrogen by urinary nitrogen ratios is suitable to food intake	20-45	Record (not specified)	No	BMR (Oxylog portable O2 consumption meters).	Activity diary questionary	yes	yes	Yes	Yes	Urban: 7.29 KJ Rural: 9.24 MJ	No	FOOD PATTERN	FOOD PATTERN
293	2001-07-01	Tarnopolsky MA, Zawada C, Richmond LB, Carter S, Shearer J, Graham T, Phillips SM. J Appl Physiol (1985). 2001 Jul;91(1):225-30.	Gender differences in carbohydrate loading are related to energy intake	No	Canada	n=12 (6/6)	To assess whether well-trained men and women increased muscle glycogen concentration after an increase in both the relative and absolute energy.	Male: 22.8 ±4.7 Female:21.7 ±3.7	DR-4d	Nutrient analysis program (Nutritionist V, N-Squared Computing, San Bruno, CA) (Table 1).	No	No	Yes	Yes	Yes	Yes	Habitual diet Male: 3039±954 kcal Female:2000±487 kcal CHO diet Male: 3042±973 kcal Female 1993±512 kcal CHO+E diet: Male:4038±1206 Female: 2711±691	No	FOOD PATTERN	FOOD PATTERN
294	2001-08-01	Bellisle F, Dalix AM. Am J Clin Nutr. 2001 Aug;74(2):197-200.	Cognitive restraint can be offset by distraction, leading to increased meal intake in women.	No	France	n =41 (0/41)	To provide an objective measure of the intake-limiting effects of cognitive restraint by testing meal intake under conditions intended to minimize or accentuate restraint.	18-60	24 h DR booklets TFEQ, intervention meal at the lab	CIQUAL. Répertoire général des aliments (General table of food composition). Paris: Lavoisier, 1991 (in French).	No	No	No	No	No	No	Baseline Lunch: 1998 ± 92 KJ 24-h: 7746 ± 389 KJ Distraction Lunch: 2299 ± 92 KJ 24-h: 7771 ± 431 KJ Attention Lunch: 2052 ± 109 KJ 24-h: 7511 ± 418 KJ Group Lunch: 2061 ± 105 KJ 24-h: 7440 ± 364 KJ	No	PHYSIOLOGY	PHYSIOLOGY
295	2001-08-01	Grunwald GK, Seagle HM, Peters JC, Hill JO. Br J Nutr. 2001 Aug;86(2):265-76.	Quantifying and separating the effects of macronutrient composition and non-macronutrients on energy density.	No	USA	n=45 (32/13)	To quantify the effects of macronutrient composition and non-macronutrients on energy density of food.	21 - 66	FR-4d	Nutritionist IV dietary analysis software (Version 4.0, 1994–95; First DataBank, San Bruno, CA, USA).	No	No	No	No	No	No	12204 kJ	No	NUTRIENTS	NUTRIENTS
298	2001-09-01	de Castro JM. Nutrition. 2001 Sep;17(9):713-20.	Heritability of diurnal changes in food intake in free-living humans.	No	USA	n=530 ; 110 identical (53 male pairs), 102 same-sex fraternal (52 male pairs), and 53 mixed-sex fraternal twin pairs.	To assess if the time of day of meal ingestion, the number of people present at the meal, the subjective state of hunger, and the estimated before-meal contents in the stomach.	40.2 ± 10.6	FD-7d	De Castro JM. Methodology, Appetite 1994;23:179 de Castro JM. Measuring real-world eating behavior. Prog Obesity Res 1999;8: 215.	No	No	No	No	No	No	To see original article	No	APETITO	APETITO
300	2001-09-01	Tokudome S, Imaeda N, Tokudome Y, Fujiwara N, Nagaya T, Sato J, Kuriki K, Ikeda M, Maki S. Eur J Clin Nutr. 2001 Sep;55(9):735-42.	Relative validity of a semi-quantitative food frequency questionnaire versus 28 day weighed diet records in Japanese female dietitians.	1996-1997	Japan	n=106 (21/85)	To assess the relative validity of a semi-quantitative food frequency questionnaire (SQFFQ) against 28 day weighed diet records (WDRs).	32 – 66	SFFQ, DR-28d	Standard Tables of Food Composition, version 4 and the Follow-up of the Standard Tables of Food Composition, (Science and Technology Agency, Japan, 1983, 1994).	No	No	No	No	No	No	WDRs-28d: 1815±201 kcal SQFFQ: 1763±346 kcal	No	METHODOLOGY	METHODOLOGY
301	2001-09-01	van Pelt RE, Dinneno FA, Seals DR, Jones PP. Am J Physiol Endocrinol Metab. 2001 Sep;281(3):E633-9.	Age-related decline in RMR in physically active men: relation to exercise volume and energy intake.	No	USA	n=137 (137/0)	To compare the RMR in physically active and sedentary men, in relation to exercise volume and energy intake in differents ages.	19-75	FD-4d	Nutritionist IV computer software program (version 4.1, The Hearst, San Bruno, CA).	IC (DeltaTrac Metabolic Monitor, SensorMedics, Yorba Linda, CA). Treadmill exercise (DeltaTrac Metabolic Monitor, SensorMedics, Yorba Linda, CA).	Stanford Physical Activity Questionnaire.	Yes	Yes	Yes	Yes	Sedentary Young: 2587±101 kcal/day Older: 2380±122 kcal/day Physically Active Young: 3564±146 kcal/day Older: 2468±90 kcal/day	No	ENERGY BALANCE	ENERGY BALANCE
303	2001-10-01	Galvin MA, Kiely M, Harrington KE, Robson PJ, Moore R, Flynn A. Public Health Nutr. 2001 Oct;4(5A):1061-8.	The North/South Ireland Food Consumption Survey: the dietary fibre intake of Irish adults.	1997 - 1999	Ireland	n=1379 (662/ 717)	To estimate daily intakes of dietary fibre (DF, Southgate) and non-starch polysaccharide (NSP, Englyst).	18-64	FD-7d	WISP-DES® and WISP® contains data from the 5th edition of McCance & Widdowson's The Composition of Foods and all nine supplements.	No	No	No	No	No	No	Male: 2632 ±730 kcal Female: 1826±484 kcal	No	NUTRIENTS	NUTRIENTS
304	2001-10-01	Hannon EM, Kiely M, Harrington KE, Robson PJ, Strain JJ, Flynn A. Public Health Nutr. 2001 Oct;4(5A):1081-8.	The North/South Ireland Food Consumption Survey: mineral intakes in 18-64-year-old adults.	1997 - 1999	Ireland	n=1379 (662/ 717)	To measure mineral intakes and the contribution of different food groups to mineral intakes in adults aged 18-64 years in Ireland.	18- 64	FD-7d	WISP-DES® and WISP® contains data from the 5th edition of McCance & Widdowson's The Composition of Foods and all nine supplements.	No	No	No	No	No	No	Male: 2632 ±730 kcal Female: 1826±484 kcal	No	NUTRIENTS	NUTRIENTS
305	2001-10-01	Harrington KE, McGowan MJ, Kiely M, Robson PJ, Livingstone MB, Morrissey PA, Gibney MJ. Public Health Nutr. 2001 Oct;4(5A):1051-60.	Macronutrient intakes and food sources in Irish adults: findings of the North/South Ireland Food Consumption Survey.	1997 - 1999	Ireland	n=1379 (662/ 717)	To describe macronutrient intakes and food sources of the adult population in the Republic of Ireland and Northern Ireland and to assess adherence to current dietary recommendations.	18-64	FD-7d	WISP-DES® and WISP® contains data from the 5th edition of McCance & Widdowson's The Composition of Foods and all nine supplements.	Schofield et al.1985	No	No	No	No	No	Male: 2632 ±730 Female: 1826±484	No	FOOD PATTERN	FOOD PATTERN
307	2001-10-01	Hassapidou MN, Manstrantoni A. J Hum Nutr Diet. 2001 Oct;14(5):391-6.	Dietary intakes of elite female athletes in Greece.	2000	Greece	n=45 (0/45)	To assess the dietary intakes and the energy balance of elite female athletes of four different sports (volleyball, middle distance running, ballet dancing, and swimming) and a non-athletic control group.	18±26	DR-1d	Foods were coded using McCance and Widdowson's food tables. Greek food recipes were added in the basic database according to Trichopoulou (1992).	Activity records (Ainsworth et al. 1993).	METs (Ainsworth et al. 1993).	Yes	Yes	Yes	Yes	Training:1816 ±537 kcal Competition:1868±681 kcal Control group: Training: 1700 ±493 kcal Competition: 1558 ±508kcal	Training: 2311 ±340 kcal Competition: 2338±362 kcal Control group: Training: 1829±112 kcal Competition: 1633±32 kcal	ENERGY BALANCE	ENERGY BALANCE
308	2001-10-01	Jackson M, Walker S, Cade J, Forrester T, Cruickshank JK, Wilks R. Public Health Nutr. 2001 Oct;4(5):971-80.	Reproducibility and validity of a quantitative food-frequency questionnaire among Jamaicans of African origin.	No	Jamaica	n= 123	To reproduce and validate of a quantitative food-frequency questionnaire among Jamaicans of African origin.	25-74	FFQ, 24h DR	modified version of Nutritionist II: N-Squared Incorporated. Diet Analysis and Nutrient Evaluation. Nutritionist II. California, USA: N-Squared Incorporated, 1979 and microdiet food composition database	BMR	No	No	No	Yes	Yes	24h DR: 2398±541 FFQ1: 2554±1106 FFQ2: 2548±987	No	METHODOLOGY	METHODOLOGY
310	2001-10-01	Kiely M, Flynn A, Harrington KE, Robson PJ, O'Connor N, Hannon EM, O'Brien MM, Bell S, Strain JJ. Public Health Nutr. 2001 Oct;4(5A):1089-97.	The efficacy and safety of nutritional supplement use in a representative sample of adults in the North/South Ireland Food Consumption Survey.	1997 - 1999	Ireland	n=1379 (662/ 717)	To describe the current use of nutritional supplements and their contribution to micronutrient intakes in a representative sample of Irish adults, to evaluate the impact of supplement use on the adequacy of micronutrient intakes and to assess the risk to supplement users of exceeding tolerable upper intake levels.	18- 64	FD-7d	WISP-DES® and WISP® contains data from the 5th edition of McCance & Widdowson's The Composition of Foods and all nine supplements.	No	No	No	No	No	No	Male: 2632 ±730 kcal Female: 1826 ±484 kcal	No	NUTRIENTS	FOOD PATTERN
311	2001-10-01	McGowan MJ, Harrington KE, Kiely M, Robson PJ, Livingstone MB, Gibney MJ. Public Health Nutr. 2001 Oct;4(5A):1043-50.	An evaluation of energy intakes and the ratio of energy intake to estimated basal metabolic rate (EI/BMRest) in the North/South Ireland Food Consumption Survey.	1997 - 1999	Ireland	n=1379 (662/ 717)	To examine energy intakes (EI), their ratio to estimated basal metabolic rate (BMR(est) and the contribution of food groups to energy intake in the North/South Ireland Food Consumption Survey.	18 - 64	FD-7d	WISP-DES® and WISP® contains data from the 5th edition of McCance & Widdowson's The Composition of Foods16 and all nine Supplements.	Schofield et al., 1985.	No	No	No	No	Yes	Male: 2632±730 kcal Female: 1826±484 kcal	No	ENERGY BALANCE	ENERGY BALANCE
312	2001-10-01	O'Brien MM, Kiely M, Harrington KE, Robson PJ, Strain JJ, Flynn A. Public Health Nutr. 2001 Oct;4(5A):1069-79.	The North/South Ireland Food Consumption Survey: vitamin intakes in 18-64-year-old adults.	1997 - 1999	Ireland	n=1379 (662/ 717)	To estimate vitamin intakes and assess the contribution of different food groups to vitamin intakes in adults aged 18-64 years.	18- 64	FD-7d	WISP-DES® and WISP® contains data from the 5th edition of McCance & Widdowson's The Composition of Foods and all nine supplements.	No	No	No	No	No	No	Male: 2632 ±730 kcal Female: 1826 ±484 kcal	No	NUTRIENTS	FOOD PATTERNS
314	2001-11-01	Lührmann PM, Herbert BM, Neuhäuser-Berthold M. Nutrition. 2001 Nov-Dec;17(11-12):912-6.	Underreporting of energy intake in an elderly German population.	1994	Germany	n= 343 (105/ 238)	To identify underreporters of energy intake (EI) were identified and characterized.	60–89	DR-3d	Federal Nutrient Data Base version II.2 (Bundesgesundheitsamt, Berlin, Germany).	IC (Deltatrac MBM-100, Hoyer, BreMale, Germany)	No	Yes	Yes	No	No	Males: 9705±2579 kJ/d Females: 8311±2186 kJ/d	Males: 6434±836 kJ/d Females: 5212±659 kJ/d	FOOD PATTERN	FOOD PATTERN
315	2001-11-01	Trichopoulou A, Gnardellis C, Lagiou A, Benetou V, Naska A, Trichopoulos D. Am J Clin Nutr. 2001 Nov;74(5):574-8.	Physical activity and energy intake selectively predict the waist-to-hip ratio in men but not in women.	1994 -1999	Greece	n= 27953 (11520/16433)	To assess the relative role of energy intake and physical activity as determinants of WHRs in men and women, after adjustment for body mass index.	30–82	Semiquantitative FFQ	Trichopoulou A. Composition of Greek foods and dishes. Athens, Greece: National School of Public Health, 1992.	METs	METs	Yes	No	Yes	Yes	Male: 9954 ± 3038 kJ/d Female: 7933 ± 2435 kJ/d	Male: 34.8 ± 7.3 MET·h/d Female: 35.2 ± 4.9 MET·h/d	ENERGY BALANCE	ENERGY BALANCE
316	2001-12-01	Andersson JC, Gustafsson K, Fjellström C, Sidenvall B, Nydahl M. J Hum Nutr Diet. 2001 Dec;14(6):467-76.	Meals and energy intake among elderly women--an analysis of qualitative and quantitative dietary assessment methods.	2000	Sweden	n= 135 (0/135)	To analyse whether a qualitative method, in relation to traditional dietary assessment methods, was adequate to establish sufficient energy intake and energy content in separate meals.	63-88	24h DR FD-3d	MAT's nutrient calculations system (Nordin, 1999).	BMR by Goldberg et al., 1991.	SNFA, 1997.	No	No	Yes	No	1.8± 1.9 MJ	No	METHODOLOGY	METHODOLOGY
317	2001-12-01	Torheim LE, Barikmo I, Hatløy A, Diakité M, Solvoll K, Diarra MM, Oshaug A. Public Health Nutr. 2001 Dec;4(6):1267-77.	Validation of a quantitative food-frequency questionnaire for use in Western Mali.	1996	Africa	n= 75 (27/48)	To validate a quantitative FFQ created for assessing the usual intake of foods and nutrients in the prevailing season in Western Mali.	15-59	Weighed/recalled diet records (WRDR) Quantitative FFQ	Nordeide MB. Table de Composition d'Aliments du Mali. Annex No. 9. Rapport d'Etape SeÂcuriteÂ Alimentaire/Femme. Projet de Recherche SSE. Environnement et DeÂveloppement au Mali. Oslo: CNRST/UniversiteÂ d'Oslo, 1997.	No	PAL	No	No	No	No	QFFQ: 14.2 MJ WRDR: 11.2 MJ	No	METHODOLOGY	METHODOLOGY
318	2002-01-01	Chee WS, Suriah AR, Zaitun Y, Chan SP, Yap SL, Chan YM. Asia Pac J Clin Nutr. 2002;11(2):142-6.	Dietary calcium intake in postmenopausal Malaysian women: comparison between the food frequency questionnaire and three-day food records.	No	Malaysia	n = 230 (0/230)	To asses dietary calcium intake in postmenopausal Malaysian women by comparation between the food frequency questionnaire and three-day food records.	50-65	FFQ DR-3d	Nutrient Composition of Malaysian Food, 4th edn. Kuala Lumpur: Institute for Medical Research, 1997.	No	No	No	No	No	No	TFFQ:1591 ± 305 kcal	No	NUTRIENTS	PHYSIOLOGY
321	2002-02-01	Fremann D, Linseisen J, Wolfram G. Public Health Nutr. 2002 Feb;5(1):73-80.	Dietary conjugated linoleic acid (CLA) intake assessment and possible biomarkers of CLA intake in young women.	No	Germany	n=57 (57/0)	To analyse the habitual intake of the conjugated linoleic acid (CLA) isomer C18:2 c9t11 (rumenic acid, RA) and compared with plasma biomarkers.	No	FFQ FR-7d	German Federal Food Code (BLS) nutrient database (version II.2).	BMR	No	No	No	No	No	I	BMR: 1423.57 ±03.6 kcal day-1)	PHYSIOLOGY	PHYSIOLOGY
322	2002-02-01	Høidrup S, Andreasen AH, Osler M, Pedersen AN, Jørgensen LM, Jørgensen T, Schroll M, Heitmann BL. Eur J Clin Nutr. 2002 Feb;56(2):105-13.	Assessment of habitual energy and macronutrient intake in adults: comparison of a seven day food record with a dietary history interview.	2000	Denmark	n=248 (175/ 173)	To examine the quantitative agreement between a 7 day FR and a DH interview when these are conducted under the same conditions and to evaluate whether the two methods assess habitual diet intake differently among subgroups of age and body mass index.	30-60	DH FR-7d	Nutrient calculations into daily averages was done using the DANKOST 1 program based on the Danish Food Composition Tables, 1985 (Fødevaredirektoratet, 1985).	BMR (Equations proposed by WHO, 1985). PAL= Questionnaire (Fogelholm et al., 1998).	Questionnaire (Fogelholm et al., 1998).	Yes	No	Yes	Yes	Male FR-7d:10.5MJ DH interview:10.4 MJ Female FR-7d: 7.4 MJ DH interview: 7.1 MJ	To see original articles (figures)	FOOD PATTERN	METHODOLOGY
324	2002-03-01	Gerrior SA. J Nutr Educ Behav. 2002 Mar-Apr;34 Suppl 1:S5-13.	The nutrient and anthropometric status of physically active and inactive older adults.	1988-1994	USA	n = 3885 (1876 /2009)	To assess nutrient intake, anthropometrics, and biochemical indicators in physically active and inactive older adults.	≥65	FFQ 24h DR	NHANES III Dietary Data Collection system, an automated, microcomputer-based interview and coding system.	Ainsworth et al., 1993	The Household Adult Questionnaire	No	Yes	Yes	Yes	Male Meets ACSM Guidelines: 1841 ± 38.3 kcal Does Not Meet ACSM Guidelines: 2051 ± 34.8 kcal Female Meets ACSM Guidelines: 1445 ± 26.9 kcal Does Not Meet ACSM Guidelines: 1498.0 ± 15.0 kcal	No	BODY COMPOSITION	BODY COMPOSITION
325	2002-03-01	Kimber NE, Ross JJ, Mason SL, Speedy DB. Int J Sport Nutr Exerc Metab. 2002 Mar;12(1):47-62.	Energy balance during an ironman triathlon in male and female triathletes.	2001	New Zealand	n=18 (8/ 10)	To assess the energy balance during an ironman triathlon in male and female triathletes.	22–49	DR-2d and 3d	Nutrition calculation software package Diet/1 version 3.1 (Xyris Software, Australia, 1991).	HR	HR	Ironman triathlon	Ironman triathlon	Yes	Yes	Males 3940 ± 868 kcal Females 3115 ± 914 kcal	Males: 10,036 ± 931 kcal Females:8570 ± 1014	ENERGY BALANCE	ENERGY BALANCE
326	2002-03-01	Tokudome Y, Imaeda N, Nagaya T, Ikeda M, Fujiwara N, Sato J, Kuriki K, Kikuchi S, Maki S, Tokudome S. J Epidemiol. 2002 Mar;12(2):85-92.	Daily, weekly, seasonal, within- and between-individual variation in nutrient intake according to four season consecutive 7 day weighed diet records in Japanese female dietitians.	1996-1997	Japan	n=106 (21/ 85)	To study daily, weekly, seasonal, within- and between-individual variance in intake of selected nutrients and minimal days necessary for assessing true intake with a specified degree of error based on four season consecutive 7 day weighed diet records (WDRs).	32 - 66	SQFFQ WDRs-28d	Standard Tables of Food Composition, Version 4, the Follow-up of Standard Tables of Food Composition 6. 7), Composition Table of Processed Foodstuff and Table of Trace Element Contents in Japanese Foodstuff.	No	No	No	No	No	No	WD-28d: 1820±352 kcal	No	FOOD PATTERN	NUTRIENTS
327	2002-04-01	Barnard JA, Tapsell LC, Davies PS, Brenninger VL, Storlien LH. Eur J Clin Nutr. 2002 Apr;56(4):358-67.	Relationship of high energy expenditure and variation in dietary intake with reporting accuracy on 7 day food records and diet histories in a group of healthy adult volunteers.	2000	Australia	n=15 (7/8)	To assess the accuracy of reporting from both a diet history and food record and identify some of the characteristics of more accurate reporters in a group of healthy adult volunteers for an energy balance study.	22 – 59	DH DR-7d	Australian nutrient database, NUTTAB95 (Lewis et al, 1995).	DLW-14d	MAQ adapted from Kriska, 1997.	No	No	Yes	Yes	Male DH: 14777.3 ±5140.9 kJ FR: 12778.8±1764.4 kJ Female DH: 7480.9±1403.7 kJ FR: 8243.7 ±1685.7 kJ	Male DLW: 17218.5±6857.9 kJ MAQ: 15243.6 ±2562.3kJ Female DLW: 15189.4±4531.7 kJ MAQ: 8962.8±836.4 kJ	ENERGY BALANCE	ENERGY BALANCE
328	2002-04-01	Burns AA, Livingstone MB, Welch RW, Dunne A, Rowland IR. Eur J Clin Nutr. 2002 Apr;56(4):368-77.	Dose-response effects of a novel fat emulsion (Olibra) on energy and macronutrient intakes up to 36 h post-consumption.	1999	Ireland	n= 50 (30 /20)	To investigate the dose-response effects of a novel fat emulsion (Olibra) on energy and macronutrient intakes up to 36 h post-consumption in non-overweight subjects.	25.2 ±3.08	WFR	Digital Scale, Model 308, Ravencourt Ltd, UK.	No	No	No	No	Yes	No	Control: 7.43 ±1.89 MJ; 2: 5.82±1.91 MJ; 4: 5.60±1.89 MJ; 6: 5.24±1.91 MJ	No	NUTRIENTS	NUTRIENTS
330	2002-05-01	Ebine N, Rafamantanantsoa HH, Nayuki Y, Yamanaka K, Tashima K, Ono T, Saitoh S, Jones PJ. J Sports Sci. 2002 May;20(5):391-7.	Measurement of total energy expenditure by the doubly labelled water method in professional soccer players.	No	Japan	n=8	To determine the daily energy requirements of professional soccer players during a competitive season.	22.1 ±1.9	DR-7d	Standard Tables of Food Com- position in Japan (Kagawa, 1999).	DLW	EE/BMR	Professional soccer players	Professional soccer players	Yes	Yes	13.0 MJ*day-1	14.8 MJ*day-1	ENERGY BALANCE	ENERGY BALANCE
331	2002-05-01	Long SJ, Hart K, Morgan LM. Br J Nutr. 2002 May;87(5):517-23.	The ability of habitual exercise to influence appetite and food intake in response to high- and low-energy preloads in man.	No	UK	n=23 (23/0)	To asses if habitual exercisers demonstrate an increased accuracy of regulation of food intake in compensation for previous dietary energy intake.	18-40	No	Dietary analyses were performed using Diet 5 for Windows (The Robert Gordon University, Aberdeen).	Frayn,1996.	Yes, self exersice levels	Yes	Yes	Yes	Yes	The low-energy preload (LE) provided 1008kJ and the high- energy preload (HE) provided 2513 kJ. breakfast energy intake of habitual non-exercisers v. exercisers, 7570 (SD 2546) kJ v. 7354 (SD 2570) kJ	Estimated energy of activity diaries.	APETITO	NUTRIENTS
332	2002-05-01	Nielsen SJ, Siega-Riz AM, Popkin BM. Obes Res. 2002 May;10(5):370-8.	Trends in energy intake in U.S. between 1977 and 1996: similar shifts seen across age groups.	1977 -1996	USA	n=63380	To determine the trends in locations and food sources of Americans stratified by age group for both total energy and the meal and snack subcomponents.	>2	24h DR-2d DR-1d	the University of North Carolina-Chapel Hill food-grouping system. USDA nutrient composition tables into 74 descriptive and nutrient-based subgroups. - CSFII96 and CSFII89 -	No	No	No	No	No	No	1977-1978 19-39y: 1856 kcal 40-59y: 1940 kcal +60y: 2198 kcal 1989 -1991: 19-39y: 1747 kcal 40-59y:1753 +60y: 1954 kcal 1994 -1996: 19-39y.: 1619 kcal 40-59y:1574 kcal +60y: 1633 kcal	No	FOOD PATTERN	FOOD PATTERN
334	2002-06-01	Burns C, Jackson M, Gibbons C, Stoney RM. Public Health Nutr. 2002 Jun;5(3):441-8.	Foods prepared outside the home: association with selected nutrients and body mass index in adult Australians.	No	Australia	n=10863	To determine the proportion of energy from foods prepared outside the home (FPOH) and the relationships with energy and nutrient intakes and body mass index (BMI).	≥18	24h DR	Australian and New Zealand Food. Composition of Foods Australia. Vols. 1–7. Canberra: Australian Government Publishing Service, 1989.	Schofield et al. 1985.	No	No	No	No	No	Males None:113979±3399.3 MJ First tertile: 12377±4092.4 MJ Second tertile: 12095.5± 3639.3 MJ Third tertile:12276.3±4326.1 MJ Females None: 8301.7 ±2339.3 MJ First tertile:8750.6 ±2834.6 MJSecond tertile: 8295.8± 2579.1 MJ Third tertile: 8614.5± 3091.8 MJ	No	BODY COMPOSITION	NUTRIENTS
335	2002-06-01	de Castro JM.J Gerontol A Biol Sci Med Sci. 2002 Jun;57(6):M368-77.	Age-related changes in the social, psychological, and temporal influences on food intake in free-living, healthy, adult humans.	2001	USA	n=762	To assess by 7-day diet diary records the differents factors as: social, psychological, and temporal influences on food intake	≥20	DR-7d	U.S. Department of Agriculture Handbook Nos. 8 and 456 of the Nutritive Value of American Foods.	No	No	No	No	No	No	To see original article	No	FOOD PATTERN	FOOD PATTERN
336	2002-06-01	Walford RL, Mock D, Verdery R, MacCallum T. J Gerontol A Biol Sci Med Sci. 2002 Jun;57(6):B211-24.	Calorie restriction in biosphere 2: alterations in physiologic, hematologic, hormonal, and biochemical parameters in humans restricted for a 2-year period.	1991	USA	n=8 (4/4)	To assess the effects of Calorie restriction in biosphere 2: alterations in physiologic, hematologic, hormonal, and biochemical parameters.	27-67	No	Interactive Diet Planner, The Longbrook Co., Los Angeles, CA)	No	No	No	No	No	No	1750–2100 kcal/d	No	PHYSIOLOGY	PHYSIOLOGY
337	2002-06-01	Westerterp-Plantenga MS, Kovacs EM, Melanson KJ. Int J Obes Relat Metab Disord. 2002 Jan;26(1):102-10.	Habitual meal frequency and energy intake regulation in partially temporally isolated men.	No	Netherlands	n=20 (20/0)	To assess the relationship between habitual as well as manipulated meal frequency, blood glucose pattern, macronutrient- and energy intake (EI), and energy intake regulation.	18-31	FD-3d	Dutch nutrient data base, 1993.	No	No	No	No	No	No	12.1 high fat preload and 12.0 high Carbhodyrates. Food intake diaries showed an average EI of 10.9 +-2.7 MJ/day,with a macronutrient composition of CHO=P=F: 55 􏰗 5=12 􏰗 2=33 􏰗 7 percentage of energy.	No	FOOD PATTERN	PHYSIOLOGY
339	2002-07-01	Seale JL, Klein G, Friedmann J, Jensen GL, Mitchell DC, Smiciklas-Wright H. Nutrition. 2002 Jul-Aug;18(7-8):568-73.	Energy expenditure measured by doubly labeled water, activity recall, and diet records in the rural elderly.	No	USA	n=27 (14/ 13)	To determine whether energy expenditure estimated from physical activity and energy intake were equivalent to total daily energy expenditure in an elderly rural population.	67–82	DR-3d	food database (Minnesota Nutrition Data System, Nutrition Coordinating Center, University of Minnesota, Minneapolis, MN, USA).	IC (Metascope Metabolic Cart; Cybermedic, Louisville, CO, USA) DLW	Physical Activity Recall-7d	No	No	Yes	Yes	Male:8.66 ±2.34 MJ/d Female: 7.12 ±0.93 MJ/d	Male:12.43±1.63MJ/d Female: 9.44 ±0.90 MJ/d	ENERGY BALANCE	ENERGY BALANCE
340	2002-08-01	Kant AK. J Am Coll Nutr. 2002 Aug;21(4):315-27.	Nature of dietary reporting by adults in the third National Health and Nutrition Examination Survey, 1988-1994.	1988-1994	USA	n =13400 (6948/ 6452)	To examine the relation of a measure of dietary reporting status with the nature of food intake reported by adults in the third National Health and Nutrition Examination Survey.	≥20	24h DR	NHANES III nutrient data base for individual foods, which is derived from the US Department of Agriculture’s Survey Nutrient Data base.	Estimated basal energy expenditure RATIO:(EI/BEE), NHANES III.	Physical activity by NHANES III.	No	No	No	Yes	To see original article	To see original article	METHODOLOGY	METHODOLOGY
342	2002-08-01	Nichols PJ, Porter C, Hammond L, Arjmandi BH. J Am Diet Assoc. 2002 Aug;102(8):1142-4.	Food intake may be determined by plate waste in a retirement living center.	No	USA	n=60	To measure nutrient intake.	>70	Amount of food waste/amount of food served *100	Food processor software (version 7.4, ESHA Research, Salem, Ora).	No	No	No	No	No	No	2451±23 kcal	No	NUTRIENTS	NUTRIENTS
343	2002-09-01	Huang MH, Schocken M, Block G, Sowers M, Gold E, Sternfeld B, Seeman T, Greendale GA. Menopause. 2002 Sep-Oct;9(5):309-19.	Variation in nutrient intakes by ethnicity: results from the Study of Women’s Health Across the Nation (SWAN).	No	USA	n=3133 (0/ 3133)	To use food frequency questionnaires to summarize the macro- and micronutrient intakes of women.	40-55	FFQ	USDA nutrient database for standard reference, Bowes and Church’s Food Values of Portions Commonly Used.	No	No	No	No	No	No	African American:1910.4± 28.2 kcal Caucasian: 1805.9± 17.7 kcal Chinese:1811.1± 61.4 kcal Hispanic:1774.8± 65.4 kcal Japanese:1836.6± 60.7 kcal	No	NUTRIENTS,	FOOD PATTERNS
344	2002-09-01	Martin MK, Martin DT, Collier GR, Burke LM. Int J Sport Nutr Exerc Metab. 2002 Sep;12(3):249-67.	Voluntary food intake by elite female cyclists during training and racing: influence of daily energy expenditure and body composition.	No	Australia	n=12 (12/0)	To assess a voluntary food intake by elite female cyclists during training and racing: influence of daily energy expenditure and body composition.	25.1 ±4.0	No	SERVE Nutritional Management System (v.2.0, St Ives, NSW, Australia)	Estimated method Saris et al. 1989	No	No	No	No	No	Race: 14.87±3.03 MJ/d-1 Traininig: 13.70±4.04 MJ/d-1 Recovery: 11.98±3.57 MJ/d-1	Race: 2.15±0.18 MJ/d-1 Traininig: 1.73±0.25 MJ/d-1 Recovery: 0.72±0.15MJ/d-1	ENERGY BALANCE	ENERGY BALANCE
345	2002-10-01	Billon S, Lluch A, Guéguen R, Berthier AM, Siest G, Herbeth B. Eur J Clin Nutr. 2002 Oct;56(10):1011-9.	Family resemblance in breakfast energy intake: the Stanislas Family Study.	1994-1995	France	n=1595	To investigate whether and how breakfast energy intake aggregates within French families.	42.3± 4.9	FD-3d	Nutrition database program (GENI package; Musse et al, 1989) (REGAL database; Feinberg et al, 1991).	No	No	No	No	No	No	Fathers: 2331± 535 kca/d Mothers:1774±426 kcal/d	No	FOOD PATTERN	FOOD PATTERN
346	2002-10-01	Buemann B, Toubro S, Astrup A. Int J Obes Relat Metab Disord. 2002 Oct;26(10):1367-72.	The effect of wine or beer versus a carbonated soft drink, served at a meal, on ad libitum energy intake	No	Denmark	n = 22 (22/0)	To test the effect of wine, beer and a soft drink served with a normal meal on food and total energy intake in non-obese men.	20-33	No	DAN-KOST version 2.0. assesment software (Danish catering centre Ltd).	Standström et al.	No	No	No	No	No	I	No	DRUGS	DRUGS
347	2002-10-01	Champagne CM, Bray GA, Kurtz AA, Monteiro JB, Tucker E, Volaufova J, Delany JP. J Am Diet Assoc. 2002 Oct;102(10):1428-32.	Energy intake and energy expenditure: a controlled study comparing dietitians and non-dietitians.	No	USA	n = 20	To compare the energy intake obtained from 7-day food records with energy expenditure measured over the corresponding 7-day period using doubly labeled water.	36±3	FR-7d	National Institutes of Health.	DLW-7d	No	No	No	No	No	Controls group: 1886 kcal/d Dietitians group: 1931 kcal/d	Controls group: 2315±90 kcal/d Dietitians group: 2154±105 kcal/d	ENERGY BALANCE	ENERGY BALANCE
348	2002-10-01	Kurpad AV, Raj T, Regan MM, Vasudevan J, Caszo B, Nazareth D, Gnanou J, Young VR. Am J Clin Nutr. 2002 Oct;76(4):789-97.	Threonine requirements of healthy Indian men, measured by a 24-h indicator amino acid oxidation and balance technique.	No	India	n = 16 (16/0)	To assess threonine adequacy at 6 test intakes (7, 11, 15, 19, 22, and 27 mg x kg(-1) x d(-1)) with a 6-d dietary adaptation phase in healthy, well-nourished Indian men.	19.6 ±1.2	No	No	IC	No	No	No	No	No	Threonine requirements	No	NUTRIENTS	METHODOLOGY
349	2002-10-01	Rodríguez MM, Méndez H, Torún B, Schroeder D, Stein AD. Public Health Nutr. 2002 Oct;5(5):691-9.	Validation of a semi-quantitative food-frequency questionnaire for use among adults in Guatemala.	No	Guatemala	n=100 (50/ 50)	To assess the validity of a 52-item semi-quantitative FFQ by comparing it with multiple 24-hour dietary recalls.	22-55	FFQ 24h DR-3d	Tabla de Composicion de Alimentos de Centro America – Primera Seccion. Guatemala: INCAP/OPS, 1996.	No	No	No	No	No	No	DR-24h:2064±541kcal Semi-quantitative FFQ: 2425±580 kcal	No	METHODOLOGY	METHODOLOGY
351	2002-11-01	Hebert JR, Ebbeling CB, Matthews CE, Hurley TG, MA Y, Druker S, Clemow L. Ann Epidemiol. 2002 Nov;12(8):577-86.	Systematic errors in middle-aged women's estimates of energy intake: comparing three self-report measures to total energy expenditure from doubly labeled water.	1997	USA	n = 80 (80/0)	To evaluate energy intake (EI) derived from a food frequency questionnaire (FFQ), seven-day dietary recall (7DDR), and seven 24-hour dietary recall interviews (24HR) for reporting errors associated with social desirability and social approval.	49.1	FFQ DR 24h-7d	Nutrient Data System (NDS) of the Nutritional Coordinating Center at the University of Minnesota (Version 2.91).	DLW	No	No	No	No	No	24h DR: 1817 ±459 kcal/d FFQ Day-0: 1711 ±744 kcal/d Day-13:1607±582 kcal/d DR-7d Day-0: 2094 ±944 kcal/d Day-1:1885 ±784 kcal/d	2118±404 kcal/d	ENERGY BALANCE	METHODOLOGY
352	2002-12-01	Lee KY, Uchida K, Shirota T, Kono S. J Nutr Sci Vitaminol (Tokyo). 2002 Dec;48(6):467-76.	Validity of a self-administered food frequency questionnaire against 7-day dietary records in four seasons.	1997-1998	Japan	n= 23 (23/0)	To validate a self-administered food frequency questionnaire against 7-day dietary records in four seasons.	27-70	FFQ DR-7d	Food Composition Table, Version 4 using software developed by one of the authors (T. Shirota). FFQ: Version 5 of the Food Composition Table was published in 2000, Japan.	No	No	No	No	No	No	DR: 2251±285 kcal FFQ: 1366±169 kcal	No	METHODOLOGY	METHODOLOGY
353	2002-12-01	Millward DJ, Fereday A, Gibson NR, Cox MC, Pacy PJ. Am J Clin Nutr. 2002 Dec;76(6):1326-34.	Efficiency of utilization of wheat and milk protein in healthy adults and apparent lysine requirements determined by a single-meal [1-13C]leucine balance protocol.	No	UK	n= 5 (4 /1)	To estimate the utilization of wheat and the consequent lysine requirements.	33.2 ±12.8	No	No	No	No	No	No	No	No	milk group= 30.4 ± 2.8 wheat group=29.2 ± 2.1 kj/lg	No	NUTRIENTS	NUTRIENTS
354	2003-01-01	Booth CK, Coad RA, Forbes-Ewan CH, Thomson GF, Niro PJ. Mil Med. 2003 Jan;168(1):63-70.	The physiological and psychological effects of combat ration feeding during a 12-day training exercise in the tropics.	No	Australia	n = 33 (33/0)	To assess the physiological and psychological effects of combat ration feeding during a 12-day training exercise in the tropics.	18-32	FD-12d	NUTTAB 92 database, Australia.	DLW	No	No	No	No	No	I	I	PHYSIOLOGY	PHYSIOLOGY
355	2003-01-01	Brustad M, Skeie G, Braaten T, Slimani N, Lund E. Eur J Clin Nutr. 2003 Jan;57(1):107-13.	Comparison of telephone vs face-to-face interviews in the assessment of dietary intake by the 24 h recall EPIC SOFT program--the Norwegian calibration study.	No	Norway	n = 205 (0/205)	To compare food group intakes in grams, total energy and energy contribution from macronutrients between two random samples of women, using a standardized computer program (EPIC SOFT) with either a face-to-face or a telephone 24 h recall interview design.	Telephone: 48.7- Face to face: 49.3	24 h DR (by telephone and face to face)	Norwegian Food Composition Table (National Nutrition Council & Norwegian Food Control Autority, 1995).	FAO/WHO/UNU (1985).	No	No	No	No	No	Face-to-face: 1951 kcal Telephone: 1768 kcal	Face-to-face: 1392.6 kcal Telephone: 1380.7 kcal	METHODOLOGY	METHODOLOGY
356	2003-01-01	Fey-Yensan N, English C, Pacheco HE, Belyea M, Schuler D. J Am Diet Assoc. 2003 Jan;103(1):103-7.	Elderly food stamp participants are different from eligible nonparticipants by level of nutrition risk but not nutrient intake.	1996-1997	USA	n = 200	To assess nutrition risk, nutrient intake, and selected socioeconomic characteristics of elderly with food stamp recipients and to compare with other elderly groups.	60 ≥80	DH FFQ	Food Guide Pyramid: A Guide to Daily Food Choices. Washington, DC: US Dept of Agriculture, Human Nutrition Information Service; 1992. Home and Garden Bulletin No. 252.	No	No	No	No	No	No	Receiving food stamps:: 1378± 609 kcal/d Not eligible: 1281±417 kcal/d Eligible, not Receiving: 1330±522 kcal/d All subjects:1314± 489 kcal/d	No	FOOD PATTERN	FOOD PATTERN
357	2003-01-01	Hebert JR, Patterson RE, Gorfine M, Ebbeling CB, St Jeor ST, Chlebowski RT. Ann Epidemiol. 2003;13(9):629-37	Differences between Estimated Caloric Requirements and Self-reported Caloric Intake in the Women’s Health Initiative	2000	USA	n= 161856 (0/ 161856)	To compare energy intake derived from a food frequency questionnaire (FFQ) with estimated energy expenditure in postmenopausal women participating in a large clinical study.	50-79	FFQ	University of Minnesota Nutrition Coordinating Center nutrient database (Minneapolis, MN)	No	Self-reports	No	No	Yes	Yes	FFQEI= 1594.1 kcal/day	No	ENERGY BALANCE	ENERGY BALANCE
358	2003-01-01	Obata T, Ito T, Yonemura A, Ayaori M, Nakamura H, Ohsuzu F. J Atheroscler Thromb. 2003;10(1):57-62.	R192Q paraoxonase gene variant is associated with a change in HDL-cholesterol level during dietary caloric restriction in nondiabetic healthy males.	No	JAPAN	n=71 (71/0)	To assess if R192Q paraoxonase gene variant is associated with a change in HDL-cholesterol level during dietary caloric restriction in nondiabetic healthy males.	42±6 -46±5	FR-3d	No	No	No	No	No	No	No	RR Week0:2369±176 kcal Week12:1902±297 kcal QR Week0:2421±175 kcal Week12:1923±246 kcal QQ Week0:2463±268 kcal Week12:1945±208 kcal	No	PHYSIOLOGY	NUTRIENTS
359	2003-02-01	Knutsen SF, Fraser GE, Beeson WL, Lindsted KD, Shavlik DJ. Ann Epidemiol. 2003 Feb;13(2):119-27.	Comparison of adipose tissue fatty acids with dietary fatty acids as measured by 24-hour recall and food frequency questionnaire in Black and White Adventists: the Adventist Health Study.	No	USA	n=121	To calibrate and compare intake of different fats and individual fatty acids as assessed with a (FFQ against that estimated with a series of dietary recalls and; the relative fat concentration in an adipose tissue biopsy.	≥ 30	FFQ 24h DR	NDS software. Minneapolis, MN: University of Minnesota; 1999. SAS/STAT software. Cary, NC:SAS Institute Inc.;1997.	No	No	No	No	No	No	Milk group= 30.4 MJ/kg and wheat group= 29.2 MJ/kg	No	FOOD PATTERN	BODY COMPOSITION
360	2003-02-01	Kumanyika SK, Mauger D, Mitchell DC, Phillips B, Smiciklas-Wright H, Palmer JR. Ann Epidemiol. 2003 Feb;13(2):111-8.	Relative validity of food frequency questionnaire nutrient estimates in the Black Women's Health Study.	1996 -1998	USA	n= 408	To investigate determinants of health and disease in US black women. More than 64,000 women are enrolled in the BWHS cohort. This study assessed the relative validity of the 68-item food frequency questionnaire (FFQ) used in the BWHS baseline questionnaire.	21- 69	FFQ 24h DR FD	FFQ:Minnesota Nutrition Data System (NDS) (Version 2.91; Nutrition Coordinating Center, University of Minnesota, Minneapolis, MN) DR and FD: The DAC with the NDS (food database version 12A, 1996; nutrient database version 27, 1996) (Nutrition Coordinating Center, University of Minnesota, Minneapolis, MN).	Schofield et al., 1985.	No	No	No	No	No	Diary:1716 kcal FFQ: 1601 kcal Recalls:1510 kcal	24h DR: 1510 ± 436 kcal FD-3d: 1716 ±490 kcal Combined recall and record data: 1570±416 kcal FFQ:1601±699 kcal	METHODOLOGY	METHODOLOGY
361	2003-03-01	Andersen LF, Tomten H, Haggarty P, Løvø A, Hustvedt BE. Eur J Clin Nutr. 2003 Feb;57(2):279-84.	Validation of energy intake estimated from a food frequency questionnaire: a doubly labelled water study.	No	Norway	n=20 (0/20)	To assess the validity of a food frequency questionnaire by comparing energy intake with energy expenditure measured with DLW.	18–35	FFQ	The official Norwegian Food Table (1995).	DLW, Weir equation, 1949. BMR: open hood calorimetric system (Deltatrac2 II Metabolic Monitor, DATEX, Finland).	No	No	No	No	No	To see original estudy	To see original study	METHODOLOGY	METHODOLOGY
362	2003-03-01	Djuric Z, Uhley VE, Naegeli L, Lababidi S, Macha S, Heilbrun LK. Nutrition. 2003 Mar;19(3):244-9.	Plasma carotenoids, tocopherols, and antioxidant capacity in a 12-week intervention study to reduce fat and/or energy intakes.	1996	USA	n=41 (0/41)	To examine plasma levels of carotenoids, tocopherols, and total antioxidant activity in women before and after dietary intervention to reduce fat and/or energy intakes.	25 -50	Nutrition Data System software (Nutrition Coordinating Center, University of Minnesota, Minneapolis, MN, USA, January 1995).	Food Database version 9A; Nutrient Database version 24, released January 1995).	No	No	No	No	No	No	Control Week 0:1952 ±332 kcal/d. Week 12: 1871+/-367 kcal/d Low energy Week 0: 1885±217 kcal/d Week 12: 1482 ±233 kcal/d Low fat: Week 0: 1852 ±225 kcal/d Week 12: 1874 ±246 kcal/d Combination Week 0: 1879±206. Week 12: 1380 ±232 kcal/d	No	PHYSIOLOGY	FOOD PATTERN
363	2003-03-01	García-Arias MT, Villarino Rodríguez A, García-Linares MC, Rocandio AM, García-Fernández MC.Nutr Hosp. 2003 Mar-Apr;18(2):87-90.	Daily intake of macronutrients in a group of institutionalized elderly people in León. Spain.	No	Spain	n=124 (60/64)	To assess daily intake and macronutrients in elderly spanish people.	65 - 98	A nutritional program (using a macro procedure of a spreadsheet).	Moreiras O, Carbajal A and Cabrera M: La composición de los alimentos. Dpto. Nutr. Universidad Complutense de Madrid, 1996.	No	No	No	No	No	No	2304.1 ± 848.0 kcal	No	FOOD PATTERN	FOOD PATTERN
364	2003-03-01	Wang YM, Mo BQ, Takezaki T, Imaeda N, Kimura M, Wang XR, Tajima K. J Epidemiol. 2003 Mar;13(2):80-9.	Geographical variation in nutrient intake between urban and rural areas of Jiangsu province, China and development of a semi-quantitative food frequency questionnaire for middle-aged inhabitants.	1995 - 2000	China	n=412	To asses if there are a geographical variation in nutrient intake between urban and rural areas of Jiangsu province, China.	35-55	DR-3d	Standard Food Composition table (first edition) authored by the nutrition and food Hygiene Institute of the preventive Science Academy in China, and Japanese Stanadrd tables of food composition (4th revised edition).	No	No	No	No	No	No	Males Rural:2632 ±630 kcal Urban:2324 ±394 kcal Females Rural: 2148 ±651 kcal Urban:1871±467 kcal	No	FOOD PATTERN	NUTRIENTS
365	2003-04-01	Bell EA, Roe LS, Rolls BJ. Physiol Behav. 2003 Apr;78(4-5):593-600.	Sensory-specific satiety is affected more by volume than by energy content of a liquid food.	2001	USA	n=36 (0/36)	To assess if sensory-specific satiety is affected more by volume than by energy content of a liquid food	20 –45	I	FMC Food Ingredients, Philadelphia, PA)	No	No	Yes	Yes	No	No	I	No	APETITO	APETITO
366	2003-04-01	Sørensen LB, Flint A, Raben A, Hartmann B, Holst JJ, Astrup A. Int J Obes Relat Metab Disord. 2003 Apr;27(4):450-6.	No effect of physiological concentrations of glucagon-like peptide-2 on appetite and energy intake in normal weight subjects.	No	Denmark	n=18 (10/8)	To examine the effect of a GLP-2 infusion on appetite sensations and ad libitum energy intake in healthy, normal weight humans.	21–35	I	No	No	No	No	No	No	No	3.1-3.2 MJ	No	APETITO	PHYSIOLOGY
368	2003-05-01	Masson LF, McNeill G, Tomany JO, Simpson JA, Peace HS, Wei L, Grubb DA, Bolton-Smith C. Public Health Nutr. 2003 May;6(3):313-21.	Statistical approaches for assessing the relative validity of a food-frequency questionnaire: use of correlation coefficients and the kappa statistic.	No	Scotland	n=81 (41/40)	To compare different statistical methods for assessing the relative validity of a self-administered, 150-item, semi-quantitative FFQ with 4-day WR.	19-58	FFQ WFR-4d	UK National Nutrient Databank, which is based on McCance & Widdowson’s The Composition of Foods (fifth edition)	Department of Health. Values of the Committee on Medical Aspects of Food Policy. London: The Stationery Office, 1991.	No	No	No	No	No	Male FFQ:12056 KJ WR: 9919 KJ Female FFQ: 9465 KJ WR: 8167 KJ	No	METHODOLOGY	METHODOLOGY
370	2003-07-01	Chanmugam P, Guthrie JF, Cecilio S, Morton JF, Basiotis PP, Anand R. J Am Diet Assoc. 2003 Jul;103(7):867-72.	Did fat intake in the United States really decline between 1989-1991 and 1994-1996?	1989-1991 and 1994-1996	USA	No	To determine changes in fat and energy intakes in the United States between 1989-1991 and 1994-1996, and to examine the implications of expressing fat intake in grams vs as a percent of total energy intake.	≥18	DR-1d	Gerrior S, Bente L. Nutrient Content of the U.S. Food Supply, 1909-97. Washington, DC: US Dept of Agriculture, Center for Nutrition Policy and Promotion; 2001. Economic Research Report No. 54.	No	No	No	No	No	No	1989-1991: 1878±21kcal 1994-1996:2056±17 kcal	No	NUTRIENTS	FOOD PATTERN
371	2003-07-01	Friel S, Kelleher CC, Nolan G, Harrington J. Eur J Clin Nutr. 2003 Jul;57(7):865-75.	Social diversity of Irish adults nutritional intake.	1998	Republic of Ireland	n=6539	To describe the health-related lifestyle behaviours of a cross-section of various population strata residing in the Republic of Ireland. This study reports on the social variation in nutrient intake.	≥18	Semi-quantitative FFQ	Computer program in FoxProt linkedcooked food equivalents in McCance and Widdowson Food Tables 5th Edition (McCance & Widdowson, 1997).	No	EPIC study questionaire	No	No	Yes	Yes	To see original article	No	FOOD PATTERN	FOOD PATTERN
373	2003-07-01	Subar AF, Kipnis V, Troiano RP, Midthune D, Schoeller DA, Bingham S, Sharbaugh CO, Trabulsi J, Runswick S, Ballard-Barbash R, Sunshine J, Schatzkin A. Am J Epidemiol. 2003 Jul 1;158(1):1-13.	Using intake biomarkers to evaluate the extent of dietary misreporting in a large sample of adults: the OPEN study.	1999-2000	USA	n=484	To evaluate the extent of dietary misreporting in a large sample of adults	40-69	FFQ 24h DR	(24HR): Food Intake Analysis System, version 3.99, based on the Continuing Survey of Food Intakes by Individuals	DLW (Racette et al., 1994).	Physical Activity Questionnaire (from the National Health and Nutrition Examination Survey, 1999–2000)	No	No	No	Yes	Median Male 24h 1: 2577 kcal 24h 2: 2466 kcal DHQ 1: 1955 kcal DHQ 2: 1870 kcal Female 24HR 1: 1937 kcal 24HR 2: 1808 kcal DHQ 1: 1516 kcal DHQ 2: 1384 kcal	Median Male: 2813 kcal Female: 2283 kcal	FOOD PATTERN,	METHODOLOGY
374	2003-07-01	Wansink B, Linder LR. Int J Obes Relat Metab Disord. 2003 Jul;27(7):866-8.	Interactions between forms of fat consumption and restaurant bread consumption.	No	USA	n=341	To assess the interactions between forms of fat consumption and restaurant Italian restaurant in Champaign and Italian restaurant in Lebanon, NH, USA bread consumption.	20- 55	No	No	No	No	No	No	No	No	I	No	NUTRIENTS	NUTRIENTS
377	2003-09-01	Almiron-Roig E, Drewnowski A. Physiol Behav. 2003 Sep;79(4-5):767-73.	Hunger, thirst, and energy intakes following consumption of caloric beverages.	No	USA	n=32 (14/18)	To compare the effects of orange juice, low-fat milk (1%), regular cola, and sparkling water on hunger, thirst, satiety, and energy intakes at the next meal.	18-35	I	Food Processor software 6.11 (ESHA Research, Salem, OR)	No	No	Yes	No	No	No	I	No	APETITO	APETITO
378	2003-09-01	Novotny JA, Rumpler WV, Riddick H, Hebert JR, Rhodes D, Judd JT, Baer DJ, McDowell M, Briefel R.J Am Diet Assoc. 2003 Sep;103(9):1146-51.	Personality characteristics as predictors of underreporting of energy intake on 24-hour dietary recall interviews.	1997-1998	USA	n=98 (46/52)	To identify characteristics associated with misreporting of energy intake during 24-hour dietary recalls.	25-73	24h DR	Nutrient Database (versions 15 to 25, 1996, University of Minnesota, Nutrition Coordinating Center, Minneapolis).	No	No	No	No	No	No	To see original article	To see original article	METHODOLOGY	METHODOLOGY
379	2003-09-01	Yatsuya H, Ohwaki A, Tamakoshi K, Wakai K, Koide K, Otsuka R, Mabuchi T, Murata C, Zhang H, Ishikawa M, Kondo T, Toyoshima H.J Epidemiol. 2003 Sep;13(5):235-45.	Reproducibility and validity of a simple checklist-type questionnaire for food intake and dietary behavior.	1999	JAPAN	n=94	To assess the validity and reproducibility of a simple 4-point scale food intake and behavior checklist, it was compared to two 3-day weighed dietary records.	19-59	WFR-3d	Standard Tables of Food Composition in Japan. Ishiyaku Shuppan， Tokyo， 1994. (in Japanese).	No	No	No	No	No	No	Fathers: 1752 kcal/day， Mothers: 1511 kcal/day Students: 1486 kcal/day	No	METHODOLOGY	METHODOLOGY
380	2003-10-01	Hebert JR, Patterson RE, Gorfine M, Ebbeling CB, St Jeor ST, Chlebowski RT. Ann Epidemiol. 2003 Oct;13(9):629-37.	Differences between estimated caloric requirements and self-reported caloric intake in the women's health initiative.	1993 - 1998	USA	n= 161856 (0/ 161856)	To compare energy intake derived from a food frequency questionnaire with estimated energy expenditure.	50-79	FFQ	The University of Minnesota Nutrition Coordinating Center nutrient database (Minneapolis, MN)	Harris-Benedict equation	Questions	No	No	Yes	Yes	1594.1±573.3 kcal/d	2013.0 ±286.1 kcal/d	ENERGY BALANCE	ENERGY BALANCE
382	2003-11-01	Newby PK, Hu FB, Rimm EB, Smith-Warner SA, Feskanich D, Sampson L, Willett WC. Am J Clin Nutr. 2003 Nov;78(5):941-9.	Reproducibility and validity of the Diet Quality Index Revised as assessed by use of a food-frequency questionnaire.	1986 - 1987	USA	n = 127	To assess the reproducibility and validity of the DQI-R as measured by use of food-frequency questionnaires (FFQs).	40-75	FFQ	Food Surveys Research Group, Agricultural Research Service. Continuing survey of food intakes by individuals (CSFII) 1994, pyramid servings. Washington, DC: USDA, Agriculture Research Service, 1994.	No	No	No	No	No	No	1800–2600 kcal/d	No	METHODOLOGY	METHODOLOGY
383	2003-11-01	Popkin BM, Nielsen SJ. Obes Res. 2003 Nov;11(11):1325-32.	The sweetening of the world's diet.	1962 - 2000	USA	n=63380	To explore trends in caloric sweetener intake, the role of urbanization and income changes in explaining these trends, and the contribution of specific foods to these changes.	≥19	24h DR	Continuing Survey of Food Intake by Individuals (CSFII91), and 1994 to 1996 CSFII (plus the 1998 child supplement CSFII) 1994 USDA Nutrient Database	No	No	No	No	No	No	To see original article (tables)	No	FOOD PATTERN	NUTRIENTS
384	2003-12-01	Burke LM, Slater G, Broad EM, Haukka J, Modulon S, Hopkins WG. Int J Sport Nutr Exerc Metab. 2003 Dec;13(4):521-38.	Eating patterns and meal frequency of elite Australian athletes.	1996	Australia	n=167 (87/80)	To undertake a dietary survey of a large group of elite athletes, who were part of the 1996 Australian Olympic team.	23 ± 6 27 ± 7	DR-7d	Nutritional Management System (v. 2.0, St. Ives, Australia).	No	Not specify	Yes	Yes	Yes	Yes	11.1 ± 3.7 MJ	No	FOOD PATTERN	FOOD PATTERN
385	2003-12-01	Fornés NS, Stringhini ML, Elias BM. Public Health Nutr. 2003 Dec;6(8):821-7.	Reproducibility and validity of a food-frequency questionnaire for use among low-income Brazilian workers.	1999-2000	Brazil	n=104 (42/62)	To assess the reproducibility and validity a 127-item, habitual intake, food-frequency questionnaire (FFQ), developed for low-income and low-literacy Brazilian workers, by comparison with a 24h DR.	18- 60	FFQ 24h DR	DietPro Version 3.0 (Agromidia Software; UFV/FUNARBE, Vic¸osa, MG, Brazil, 2000).	No	No	No	No	No	No	24h DR1: 1967 ±527 kcal FFQ1: 1997 ±771 kcal FFQ2: 2057±995 kcal FFQ1–2: 2027 ±811 kcal	No	METHODOLOGY	METHODOLOGY
386	2003-12-01	Grunwald GK, Sullivan DK, Hise M, Donnelly JE, Jacobsen DJ, Johnson SL, Hill JO. Br J Nutr. 2003 Dec;90(6):1087-95.	Number of days, number of subjects, and sources of variation in longitudinal intervention or crossover feeding trials with multiple days of measurement.	No	USA	n=107 (48/59)	To assess the feeding in trials with multiple days of measurement.	18 -65	Observer-recorded plate waste	No	No	I	Yes	Yes	Yes	Yes	Cohort 1 Males:14.45 MJ/d Females: 9.97 MJ/d Cohort 2 Males:14.04 MJ/d Females:10.90 MJ/d Olestra Males:14.55 MJ/d Females:10.81 MJ/d	No	FOOD PATTERN	FOOD PATTERN
387	2003-12-01	Haugen HA, Melanson EL, Tran ZV, Kearney JT, Hill JO. Am J Clin Nutr. 2003 Dec;78(6):1141-5.	Variability of measured resting metabolic rate.	No	USA	n=37 (12/25)	To compare RMR measurements obtained in the morning and afternoon and across repeated days to elucidate the magnitude and sources of variability.	21-67	DR	Macronutrient contents were determined by using FOOD INTAKE ANALYSIS SOFTWARE (version 3.98; University of Texas Health Sciences Center, Houston).	IC (model 2900 Metabolic Cart; SensorMedics).	No	No	No	Yes	Yes	RMR (kcal) 503 +- 210 (Dietary intakes reported on dietary recall forms before the afternoon VARIABILITY OF MEASURED RMR 1143	No	ENERGY BALANCE	ENERGY BALANCE
388	2003-12-01	Schatzkin A, Kipnis V, Carroll RJ, Midthune D, Subar AF, Bingham S, Schoeller DA, Troiano RP, Freedman LS. Int J Epidemiol. 2003 Dec;32(6):1054-62.	A comparison of a food frequency questionnaire with a 24-hour recall for use in an epidemiological cohort study: results from the biomarker-based Observing Protein and Energy Nutrition (OPEN) study.	1999-2000	USA	n=484 (261/ 223)	To compare a food frequency questionnaire with a 24-hour recall for use in an epidemiological cohort study: results from the biomarker-based Observing Protein and Energy Nutrition (OPEN) study.	40–69	FFQ 24h DR	System version 3.99, which obtains its database from updates to the 1994–1996 Continuing Survey of Food Intakes by Individuals.	DLW	No	No	No	No	No	Male 24h DR: 2577 kcal/day 24h DR:2466 kcal/day FFQ 1: 1955 kcal/day FFQ 2: 1870 kcal/day Female 24h DR: 1937 kcal/day 24h DR:1808 kcal/day FFQ 1:1516 kcal/day FFQ 2: 1384 kcal/day	Male Biomarker 1: 2826 kcal/d Biomarker 2: 2715 kcal/d Female Biomarker 1: 2290 kcal/d Biomarker 2: 2234 kcal/d	METHODOLOGY	METHODOLOGY
389	2004-01-01	de Castro JM. J Nutr. 2004 Jan;134(1):104-11.	The time of day of food intake influences overall intake in humans.	No	USA	n=867 (375/ 492)	To assess if the time of day of food intake would be related to total intake such that intake early in the day would tend to reduce overall intake, whereas intake later in the day would tend to increase intake over the entire day.	36.3 ± 13.8	24h DR	No	No	No	No	No	No	No	Morning Below: 8523 ±95 kJ/d Above: 8150±96 Afternoon Below: 8355±92 Above: 8309 ±94 Evening Below: 8179 ±90 Above: 8485 ±97	No	FOOD PATTERN,	APETITO
390	2004-01-01	Phillips F, Hackett AF, Stratton G, Billington D. J Hum Nutr Diet. 2004;17(3):249-55	Effect of changing to a self-selected vegetarian diet on anthropometric measurements in UK adults	1994-1995	UK	n=33 (7/26)	To investigate whether changing to a self-selected vegetarian diet resulted in changes to anthropometric measurements	18-42	24h DR-3d	Microdiet Software (Version 9.1, University of Salford, UK).	No	Habits PA-7 d	No	No	Yes	No	Baseline: 8.9 ± 1.94 MJ Vegetarian: 8.1 ± 1.90 MJ	No	FOOD PATTERN,	BODY COMPOSITION
391	2004-01-01	Rolls BJ, Roe LS, Meengs JS, Wall DE. J Am Diet Assoc. 2004;104(3):367-72.	Increasing the Portion Size of a Sandwich Increases Energy Intake	2004	USA	n=75 (38/37)	To investigate the effect on energy intake of increasing the portion size of a food served as a discrete unit.	20-45	EAT Zung Self-rating scale. Eating inventory	Pennington JAT.Bowes and Church’s Food Values of Portions Commonly Used.17th ed. Philadelphia: Lippincott- Raven Publishers; 1998).	No	Physical activity record	No	No	No	No	lunch energy intake	No	FOOD PATTERN,	APETITO
392	2004-01-01	Van Wymelbeke V, Béridot-Thérond ME, de La Guéronnière V, Fantino M. Eur J Clin Nutr. 2004 Jan;58(1):154-61.	Influence of repeated consumption of beverages containing sucrose or intense sweeteners on food intake.	No	France	n= 24 (12 /12)	To investigate the influence of ingestion of beverages with sucrose or with intense sweeteners on food intake (FI) and on hunger ratings in before and after a month of daily consumption of beverages.	20-25	DH	Programme AGROBIO-Aliments Demain and the Regional Council of Burgundy (Dijon, France).	No	No	No	No	No	No	I	No	APETITO	NUTRIENTS
393	2004-02-01	Centers for Disease Control and Prevention (CDC). MMWR Morb Mortal Wkly Rep. 2004 Feb 6;53(4):80-2.	Trends in intake of energy and macronutrients--United States, 1971-2000.	1971-2000. NHANES I (conducted during 1971--1974) NHANES II (1976--1980), NHANES III (1988--1994), and NHANES 1999--2000.	USA	1971-1999 n=3733 (1730/ 2003) 1999-2000 n=14167 (6630 /7537)	To assess the trends in intake of energy and macronutrients--United States, 1971-2000.	20-74	24h DR	U.S. Department of Health and Human Services. NHANES 1999--2000 addendum to the NHANES III analytic guidelines.	No	No	No	No	No	No	NHANES I (M=2450 kcal, w=1542Kcal) NHANESII (M=2439 Kcal, W=1522Kcal) NHANESSIII (M=2666 Kcal, W= 1798Kcal) NHANES (M=2618Kcal, W=1877 Kcal)	No	FOOD PATTERN	FOOD PATTERN
396	2004-02-01	de Castro JM. J Nutr. 2004 Feb;134(2):335-41.	Dietary energy density is associated with increased intake in free-living humans.	No	USA	n=952 (371/581)	To assess if dietary energy density is associated with increased intake in free-living humans.	32-38	FD-7d	The U.S. Department of Agriculture Handbooks of the Nutritive Value of American Foods, no. 8	Schofield et al. 1985.	No	No	No	No	No	8282±79 kJ	No	FOOD PATTERN	FOOD PATTERN
397	2004-02-01	Schröder H, Marrugat J, Covas M, Elosua R, Pena A, Weinbrenner T, Fito M, Vidal MA, Masia R; REGICOR Investigators.Eur J Clin Nutr. 2004 Feb;58(2):302-11.	Population dietary habits and physical activity modification with age.	1994–1996	Spain	n= 1748 (838/ 910)	To analyse the relation between age and both dietary habits and leisure-time physical activity, and to determine nutrient inadequacy of aged groups in our population.	25–74	DR-72 h	Software Diet Analysis Nutritionist IV (N Squared Computing, San Bruno, SA, USA).	Ainsworth et al, 2000.	Minnesota	No	Yes	Yes	Yes	Male 25–34: 2441 kcal 35–44: 2445 kcal 45–54: 2336 kcal 55–64: 2258 kcal 65–74: 2078 kcal Female 25–34: 2167 kcal 35–44: 2195 kcal 45–54: 2117 kcal 55–64: 2063 kcal 65–74: 1880 kcal	Leisure-time physical activity Male: 362.5±350.8 MET min/day Female: 214.5 ±212.8 MET min/day	ENERGY BALANCE	PHYSIOLOGY
398	2004-02-01	Stubbs RJ, Hughes DA, Johnstone AM, Whybrow S, Horgan GW, King N, Blundell J. Am J Physiol Regul Integr Comp Physiol. 2004 Feb;286(2):R350-8.	Rate and extent of compensatory changes in energy intake and expenditure in response to altered exercise and diet composition in humans.	No	UK	n=8 (8/0)	To assess of compensatory changes in energy intake and expenditure in response to altered exercise and diet composition in humans.	29.5± 6.0	I	McCance and Widdowson’s The Composition of Foods, 5th edition and supplements.	Ceesay et al. and the calorimetric equations of Elia and Livesey.	I	Yes	Yes	Yes	Yes	HF/Nex: 12.8 MJ/day HF/Hex: 14.0 MJ/day LF/Nex: 8.8 MJ/day LF/He: 9.3 MJ/day	Nexercise, Pre: 13.09 Post: MJ/day 11.94 MJ/day Hexercise, Pre: 13.28 MJ/day Post: 13.25 MJ/day HF/Nex: 12.2 MJ/day HF/Hex: 17.8 MJ/day LF/Nex: 10.8 MJ/day LF/He: 17.4 MJ/day	ENERGY BALANCE	ENERGY BALANCE
401	2004-03-01	Callahan HS, Cummings DE, Pepe MS, Breen PA, Matthys CC, Weigle DS. J Clin Endocrinol Metab. 2004 Mar;89(3):1319-24.	Postprandial suppression of plasma ghrelin level is proportional to ingested caloric load but does not predict intermeal interval in humans.	No	USA	n= 10 (4/6)	To assess if a large oral caloric load should suppress ghrelin levels more than a small caloric load, and the request for a subsequent meal should be predicted by recovery of the plasma ghrelin level.	18-46	No	Nutrition Data System for Research software, Version 4.04 (Nutrition Coordinating Center, University of Minnesota, Minneapolis, MN; Food and Nutrient Database 32).	Harris-Benedict equation	No	No	No	No	No	I	No	PHYSIOLOGY	PHYSIOLOGY
402	2004-03-01	Devitt AA, Mattes RD. Appetite. 2004 Apr;42(2):213-20.	Effects of food unit size and energy density on intake in humans.	No	USA	n=20 (11/9)	To assess the effects offood unit size (FU) and energy density (ED) on food consumption	18–50	No	USDA. Data tables; results from USDA’s 1994–96 Continuing Survey of Food Intakes by Individuals, December.	No	No	No	No	No	No	I	No	APETITO	APETITO
403	2004-03-01	Mars M, van Rossum CT, de Graaf C, Hoebee B, De Groot LC, Kok FJ. Obes Res. 2004 Mar;12(3):442-4.	Leptin responsiveness to energy restriction: genetic variation in the leptin receptor gene.	No	Netherlands	n=44 (44/0)	To assess if leptin responsiveness to energy restriction: genetic variation in the leptin receptor gene	43 ±5	I	No	No	No	No	No	No	No	4.9 MJ/day	No	PHYSIOLOGY	PHYSIOLOGY
405	2004-04-01	Aljada A, Mohanty P, Ghanim H, Abdo T, Tripathy D, Chaudhuri A, Dandona P.Am J Clin Nutr. 2004 Apr;79(4):682-90.	Increase in intranuclear nuclear factor kappaB and decrease in inhibitor kappaB in mononuclear cells after a mixed meal: evidence for a proinflammatory effect.	No	USA	n=9	To determine whether the intake of a 900-kcal mixed meal induces an increase in ROS generation by leukocytes and an inflammatory response at the cellular level.	29–38	I	No	No	No	No	No	No	No	I	No	PHYSIOLOGY	PHYSIOLOGY
406	2004-04-01	Doucet E, Pomerleau M, Harper ME. J Clin Endocrinol Metab. 2004 Apr;89(4):1727-32.	Fasting and postprandial total ghrelin remain unchanged after short-term energy restriction.	No	Canada	n=15 (15/0)	To determine whether fasting and postprandial total ghrelin increase in response to short-term energy restriction.	24.4 ±4.4	DR-3d	Canadian Nutrient File to calculate energy and macronutrient intakes.	No	No	Yes	Yes	Yes	Yes	Hipocaloric: 1820 ±107 kcal/d Normocaloric:1903±134kcal/d	No	PHYSIOLOGY	PHYSIOLOGY
408	2004-04-01	Lattimore P, Caswell N. Appetite. 2004 Apr;42(2):167-73.	Differential effects of active and passive stress on food intake in restrained and unrestrained eaters.	No	UK	n=40 (0/40)	To examine the effects of active (AC) and passive coping (PC) stress tasks on food intake in female restrained (n=20) and unrestrained eaters (n=20).	18- 44	DR	No	No	No	No	No	No	No	energy by food item	No	FOOD PATTERN,	PHYSIOLOGY
409	2004-04-01	Vogels N, Nijs IM, Westerterp-Plantenga MS. Eur J Clin Nutr. 2004 Apr;58(4):667-73.	The effect of grape-seed extract on 24 h energy intake in humans.	No	Netherlands	n=51	To assess if grape-seed extract has been shown to stimulate lipolysis in vitro and reduce food intake in rats, we assessed the efficacy of grape-seed extract with respect to energy intake (EI) and satiety.	18-65	DR-3d	No	Harris and Benedict Formula (Harris & Benedict, 1919).	PAL (Westerterp et al, 1995; Westerterp-Plantenga et al, 1996)	No	No	Yes	Yes	Grape: 7.3±1.7 MJ/day Grape: 7.4±11.8 MJ/day	BMR: Grape: 6.0±0.8 Grape: 7.0±0.8 MJ/day	APETITO	APETITO,
411	2004-05-01	Collaku A, Rankinen T, Rice T, Leon AS, Rao DC, Skinner JS, Wilmore JH, Bouchard C. Am J Clin Nutr. 2004 May;79(5):881-6.	A genome-wide linkage scan for dietary energy and nutrient intakes: the Health, Risk Factors, Exercise Training, and Genetics (HERITAGE) Family Study.	No	USA and Canada	n=827	To identify genomic regions harboring genes affecting total energy, carbohydrate, protein, and fat intakes.	35 ±15.5	FFQ	No	No	No	Yes	No	No	No	Blacks: 2270 ±1301 kcal Whites: 2253 ±909 kcal	No	PHYSIOLOGY	FOOD PATTERN
412	2004-05-01	Farshchi HR, Taylor MA, Macdonald IA. Int J Obes Relat Metab Disord. 2004 May;28(5):653-60.	Decreased thermic effect of food after an irregular compared with a regular meal pattern in healthy lean women.	No	UK	n=9 (0/9)	To investigate the impact of irregular meal frequency on body weight, energy intake, appetite and resting energy expenditure in healthy lean women.	18–42	FD	No	IC (V max, Sensor Medics Corporation, Yorba Linda, USA).	No	No	No	No	No	I	No	ENERGY BALANCE	BODY COMPOSITION
413	2004-05-01	Tooze JA, Subar AF, Thompson FE, Troiano R, Schatzkin A, Kipnis V. Am J Clin Nutr. 2004 May;79(5):795-804.	Psychosocial predictors of energy underreporting in a large doubly labeled water study.	1999-2000	USA	n=484 (261/ 223)	To determine which factors are associated with underreporting of energy intake on food-frequency questionnaires (FFQs) and 24-h dietary recalls (24HRs).	40-69	FFQ 24h DR	The Food Intake Analysis System (version 3.99; Human Nutrition Center, University of Texas Health Sci- ence Center, School of Public Health, Houston, TX)	DLW	Questionnaire from the NHANES, 1999–2000.	No	No	Yes	No	24h DR: Male:10.45 J Female:7.91 J FFQ: Male:8.18J Female:6.34 J	DLW Male:11.77 J Female:9.55 J	ENERGY BALANCE,	METHODOLOGY
414	2004-06-01	Garcia V, Rona RJ, Chinn S. Public Health Nutr. 2004 Jun;7(4):577-83.	Effect of the choice of food composition table on nutrient estimates: a comparison between the British and American (Chilean) tables.	1988-1995	USA and Chile	n=95	To determine the level of agreement between the American (Chilean) and British food composition tables in estimating intakes of macronutrients and antioxidants.	24-28	FFQ	Eighth edition of the Chilean Table of Foods Chemical Composition19 (1992 version). USDA Nutrient Database.	No	No	No	No	No	No	Require Malet: 2245 kcal day-1 American (Chilean): kcal day-1 British: 2250 kcal day-1	No	METHODOLOGY	METHODOLOGY
415	2004-06-01	Kral TV, Roe LS, Rolls BJ. Am J Clin Nutr. 2004 Jun;79(6):962-8.	Eating inventory, eating attitudes test, and demographic and health questionnaire	No	USA	n=39 (0/39)	To determine the combined effects of energy density and portion size on energy intake in women.	20–45	Food composition software (Nutritionist V, v.2.0., First Databank, San Bruno, CA) and visual analogue scale	Pennington JAT. Bowes and Church’s food values of portions commonly used. 17th ed. Philadelphia: Lippincott-Raven Publishers, 1998.	No	Questionnaire	Yes	No	No	No	I	No	APETITO	APETITO
416	2004-06-01	Watanabe R, Hanamori K, Kadoya H, Nishimuta M, Miyazaki H. J Nutr Sci Vitaminol (Tokyo). 2004 Jun;50(3):184-95.	Nutritional intakes in community-dwelling older Japanese adults: high intakes of energy and protein based on high consumption of fish, vegetables and fruits provide sufficient micronutrients.	2001	Japan	n=57 (31/26)	To obtain detailed data on the dietary intake of energy, macronutrients, and micronutrients, especially minerals and vitamins, of healthy free-living people over the age of 70 in Japan and to clarify the correlations among nutrient intakes.	≥74	I	Standard Tables of Food Composition in Japan (5th ed.).	No	Japanese questionnaires (6th ed.) using Tokyo Metropolitan Institute of Gerontology (TMIG) index of competence.	No	No	Yes	Yes	2240±415 Kcal	No	FOOD PATTERN	FOOD PATTERN
417	2004-07-01	Epstein LH, Wright SM, Paluch RA, Leddy JJ, Hawk LW Jr, Jaroni JL, Saad FG, Crystal-Mansour S, Shields PG, Lerman C. Am J Clin Nutr. 2004 Jul;80(1):82-8.	Relation between food reinforcement and dopamine genotypes and its effect on food intake in smokers.	No	USA	n=88 (39/49)	To assess the effects of food reinforcement and the interaction of food reinforcement with the dopamine transporter genotype and the dopamine D2 receptor genotype on energy consumption.	43.5 ±10.7	No	No	No	No	No	No	No	No	food reinforcement intake reported	No	DRUGS	PHYSIOLOGY
418	2004-07-01	Freedman LS, Midthune D, Carroll RJ, Krebs-Smith S, Subar AF, Troiano RP, Dodd K, Schatzkin A, Bingham SA, Ferrari P, Kipnis V. J Nutr. 2004 Jul;134(7):1836-43. Erratum in: J Nutr. 2005 Jun;135(6):1524. Bingham, Sheila A	Adjustments to improve the estimation of usual dietary intake distributions in the population.	1999-2000	USA	n=484 (261/223)	To improve the estimation of usual dietary intake distributions in the population.	40–69	FFQ 24h DR	No	DLW	No	No	No	No	No	Male Biomarker: 12038±134 kJ/d FFQ: 8806 ±218 kJ/d 24h DRl: 11073 ±214 kJ/d. 24h NRC: 10775 ±218 kJ/d. 24h ISU: 11070±209 kJ/d Female Biomarker: 9657±105 kJ/d FFQ: 6831±184 kJ/d 24h DR: 8516±193 kJ/d. 24h NRC: 8179±193 kJ/d. 24h ISU:8520±193 kJ/d	No	FOOD PATTERN	FOOD PATTERN
419	2004-07-01	Rideout CA, McLean JA, Barr SI. J Am Diet Assoc. 2004 Jul;104(7):1154-7.	Women with high scores for cognitive dietary restraint choose foods lower in fat and energy.	No	USA	n=62 (0/62)	To assess if women with high scores for cognitive dietary restraint choose foods lower in fat and energy.	22.2 ±3.1	24h DR	No	No	No	No	No	No	No	I	No	FOOD PATTERN	FOOD PATTERN
420	2004-08-01	Alfonzo-González G, Doucet E, Alméras N, Bouchard C, Tremblay A. Eur J Clin Nutr. 2004 Aug;58(8):1125-31.	Estimation of daily energy needs with the FAO/WHO/UNU 1985 procedures in adults: comparison to whole-body indirect calorimetry measurements.	No	Canada	n=114 (69/45)	To measure daily energy expenditure with indirect calorimetric facilities in sedentary and active subjects. To estimate daily energy needs with the FAO/WHO/UNU (1985) procedures (EDEE).	18-60	1990 Canadian nutritional guidelines (Recommendations sur la nutrition, Sante et Bien-eˆtre Social Canada, 1990) Food and Nutrition Board, the Institute of Medicine of the National Academy of Sciences, 2002 (DRI).	1990 Canadian nutritional guidelines (Recommendations sur la nutrition, Sante et Bien-eˆtre Social Canada, 1990) Food and Nutrition Board, the Institute of Medicine of the National Academy of Sciences, 2002 (DRI).	DLW	PAL	No	Yes	Yes	Yes	Sedentary male 18–30y: 10.54±0.66 MJ/day 3060y:9.55±0.59 MJ/day Active male 18–30y: 12.39±3.26 MJ/day 30-60y: 12.59± 2.47 MJ/day Sedentary female 18–30y: 8.31±0.42MJ/day 30-60y:7.33±0.40 MJ/day Active female 18–30y: 9.85 ±0.54 MJ/day 3060y:9.07±0.54 MJ/day	EDEE 18–30y: 11.62±0.19 MJ/day 30-60y: 11.11±0.41 MJ/day MDEE 18–30y: 8.29±0.76 MJ/day 30–60y: 8.45±0.52 MJ/day	ENERGY BALANCE	ENERGY BALANCE
421	2004-08-01	Bedard D, Shatenstein B, Nadon S. Public Health Nutr. 2004 Aug;7(5):675-81.	Underreporting of energy intake from a self-administered food-frequency questionnaire completed by adults in Montreal.	2000-2001	Canada	n=246 (106/ 140)	To evaluate the prevalence of underreporting of energy intake from the FFQ and to compare physiological, sociodemographic and lifestyle characteristics of LERs and non-LERs.	18 -82	FFQ	No	Goldberg et al. and Schofield’s equations	Self-reported	No	Yes	Yes	Yes	Male:2271±1006kcal Female:1776±572kcal	Male LER: 1806±246 kcal Non-LER: 1794±188 kcal Female LER: LER: 1379±156 kcal Non-LER: 1337±114 kcal	FOOD PATTERN	FOOD PATTERN
422	2004-08-01	Eppich S, Fernandez CP. J Am Diet Assoc. 2004 Aug;104(8):1284-6.	Study finds Chapel Hill, NC, soup kitchen serves nutritious meals.	1998	USA	n=30	To analyze energy and macronutrients of meals to improve the food security of low income individuals.	25 - 50	Nutritionist IV software (N-Squared computing, version 2.0 Salem, OR, 1992)	USDA nutrient database, 1992	No	No	No	No	No	No	Breakfast: 1163±5081kcal Lunch: 1149±4121 kcal Dinner:1244±5781 kcal	No	FOOD PATTERN	FOOD PATTERN
423	2004-08-01	Shimbo S, Zhang ZW, Matsuda-Inoguchi N, Higashikawa K, Nakatsuka H, Watanabe T, Ikeda M.Tohoku J Exp Med. 2004 Aug;203(4):275-86.	Effects of life away from home and physical exercise on nutrient intake and blood/serum parameters among girl students in Japan.	1996- 1998	Japan	n=71 (0/71)	To asses if the effects of life away from home and physical exercise on nutrient intake and blood/serum parameters among girl students in Japan.	19 - 23	DR	National standard tables of food composition: (Council,2000),(kagawa,1995), (Shimbo et al. 1996)	No	Sport practice: Yes/no	Yes	Yes	Yes	Yes	1680 Kcal/day	No	FOOD PATTERN	PHYSIOLOGY
424	2004-08-01	Willcox BJ, Yano K, Chen R, Willcox DC, Rodriguez BL, Masaki KH, Donlon T, Tanaka B, Curb JD. J Gerontol A Biol Sci Med Sci. 2004 Aug;59(8):789-95.	How much should we eat? The association between energy intake and mortality in a 36-year follow-up study of Japanese-American men.	1965–1968	Japan	n=1915 (1915/0)	To assess if energy restriction extends life and reduce mortality from age-related diseases in humans	45-68	24h DR	United States Department of Agriculture (Agricultural Research Service) Handbook No. 8. Washington DC, Government Printing Office; 1963	No	Physical activity index (PAI) used in the Framingham Study	No	No	No	Yes	512–6480 kcal	No	FOOD PATTERN	PHYSIOLOGY
425	2004-09-01	Almiron-Roig E, Flores SY, Drewnowski A. Physiol Behav. 2004 Sep 30;82(4):671-7.	No difference in satiety or in subsequent energy intakes between a beverage and a solid food.	No	USA	n= 32 (16/16)	To compare the relative impact on satiety and energy intakes of the physical form of foods versus the timing of consumption	18-35	I	Food Processor software 8.1 (ESHA Research, Salem, OR) and from the manufacturer’s food labels.	No	No	No	No	No	No	I	No	APETITO	APETITO
428	2004-10-01	Bellisle F, Dalix AM, Slama G. Appetite. 2004 Oct;43(2):175-80.	Non food-related environmental stimuli induce increased meal intake in healthy women: comparison of television viewing versus listening to a recorded story in laboratory settings.	No	France	n=48 (0/48)	To assess the impact of two non food-related environmental stimuli (television and auditory stimulus) on meal intake.	18-50	TFEQ (the French Population, Lluch, 1995).	French food composition table (CIQUAL, 1991).	No	No	Exclude edentary behavior	No	They exclude effects in their aim about sedentary behavior	Television viewing might influence energy intake and body weight by, among other mechanisms (increasing inactivity, decreasing metabolic rate, exposing the viewer to appetizing commercials, etc.), facilitating chronically increased intake due to repeated mealtime distraction.	I Baseline: 1751 ±184 Television: 2023 ±184 Audio recording:2044 ±14 Last lunch:1868 ±192	NO	APETITO	APETITO
430	2004-10-01	Jonnalagadda SS, Ziegler PJ, Nelson JA. Int J Sport Nutr Exerc Metab. 2004 Oct;14(5):594-606.	Food preferences, dieting behaviors, and body image perceptions of elite figure skaters.	1998	USA	n= 49 (23/26)	To determine food preferences, body image perceptions, dieting behaviors, and nutrient intakes of elite male and female figure skaters.	Male: 19±40	DR-3d	Nutritionist V software (First DataBank, Inc., San Bruno, CA). 1957.	NO	NO	Yes	Yes	NO	NO	Male:2112 ± 802 kcal	NO	FOOD PATTERN	FOOD PATTERN
432	2004-11-01	Pomerleau M, Imbeault P, Parker T, Doucet E. Am J Clin Nutr. 2004. Nov;80(5):1230-6.	Effects of exercise intensity on food intake and appetite in women.	NO	Canada	n=13 (0/13)	To investigate the effects of exercise intensity on energy intake in women.	19-26	I Energy contents were assessed by using Canadian Nutrient File software. Three-Factor Eating Questionnaire (TFEQ)	Macronutrient contents were assessed by using Canadian Nutrient File software.	Only in exercise sessions	High- (HIE) intensity exercise sessions at 70% and low intensity at 40% of peak oxygen uptake,	Moderately active women (30–45 min of continuous exercise performed 3–5 times/wk).	Participants were asked to refrain from any vigorous exercise 48 h before the experimental sessions	Effects of exercise intensity on energy intake	Results suggest that HIE increases energy intake in women..	(kcal) HIE: 2266 ±28 LIE:2108 ±435 Control:2285 ±596	I (kcal) Low-intensity exercise: 351±11 High-intensity exercise 349 ±10	APETITO	ENERGY BALANCE
433	2004-12-01	Leonard SW, Bruno RS, Ramakrishnan R, Bray T, Traber MG.Ann N Y Acad Sci. 2004 Dec;1031:357-60.	Cigarette smoking increases human vitamin E requirements as estimated by plasma deuterium-labeled CEHC.	2004	USA	n=20 (12/8)	To confirm that cigarette smoking increases human vitamin E requirements.	18-35	No	NO	NO	NO	NO	Yes	NO	NO	1143 kcal	NO	DRUGS	NUTRIENTS
435	2005-01-01	Margaritis I, Rousseau AS, Hininger I, Palazzetti S, Arnaud J, RousselAM. Biofactors. 2005;23(1):45-55.	Increase in selenium requirements with physical activity loads in well-trained athletes is not linear.	2004	France	n=118 (84/34)	To study if the questions of weather selenium intakes are related to EE and water plasma selenium status induces up-regulation in erythrocyte endogenous antioxidant defense and decreases plasma oxidative damage markers.	Cat. 0: 25.5± 4.5 Cat.1: 25.5± 7.0 Cat.2: 28.2± 6.8 Cat.3: 30.4± 5.9	FR-7d	Regal Micro Software (version 1.2., Max Feinberg, France).	MJ (kcal)/day METS	Activity record 7-d 24 h by validated portion guideline book and training loads (hr/wk)	Well-trained athletes (3 exercise training sessions per week, each exercise training session lasting > 1 h) and sedentary (no regular physical activity for a minimum of 3 years) subjects as control group	Well-trained athletes completed and sedentary subjects	Subjects divided into groups made according to gender and to the main energy pathway used for the type of performed activity (Sedentary (SED), Anaerobic (ANA), Aerobic (AE), and Intermittent (INT)).	There is no evidence that a regular high volume of exercise training would result in a linear increase of dietary Se requirements with EE.	Mean SD (MJ/d) Cat. 0.: 8.64 ± 2.34 Cat. 1: 9.97 ± 2.14 Cat. 2: 12.76 ± 3.16 Cat. 3:17.83 ± 2.23	Category 0: sedentary. Cat. 1: 2197-3096 Kcal./d Cat. 2.: 3096-3994 Kcal./d Cat. 3: >3994 Kcal./d	NUTRIENTS	PHYSIOLOGY
437	2005-01-01	Stookey JD, Adair LS, Popkin BM. J Nutr Health Aging. 2005;9(1):5-17.	Do protein and energy intakes explain long-term changes in body composition?	1993 -1997	China	n=608 (298/310)	To test well-established short-term relationships between protein and energy intake and changes in body composition.	50-69	24h DR-3d	Food composition table for china, 1991.	Estimated EE by Chinese Nutrition Society	PA was characterized by work (light: ie;officer. Moderate or heavy:ie; electricians and farmers. They use China health and Nutrition survey	Normal PA and work levels.	Moderate and harder PA related-age	PA levels related by EI and MAMA (mid arm muscle area)	Less MAMA (mid arm muscle area) is related with aerobic than resistance exercise	Male: 11979KJ Female:10321 KJ	NO	BODY COMPOSITION	BODY COMPOSITION
438	2005-01-01	Wu SJ, Chang YH, Wei IL, Kao MD, Lin YC, Pan WH. Asia Pac J Clin Nutr. 2005;14(3):211-20.	Intake levels and major food sources of energy and nutrients in the Taiwanese elderly.	1999 - 2000	Taiwan	n=1911 (955 /956)	To examine dietary intake levels and major food sources of energy and nutrients in order to relate nutrient intakes to food choices and to provide suggestions for dietary improvement.	≥65	24h DR	Nutrient Composition Data Bank for Foods in Taiwan Area and Composition of Foods Used in Taiwan.	No	No	No	No	Moderate or heavy PA	Much levels of PA of people that live in rural areas	mean (Kcal/d) Male: 1,821 Female: 1,459	NO	FOOD PATTERN	FOOD PATTERN
440	2005-02-01	Westerterp KR, Plasqui G, Goris AH. Br J Nutr. 2005 Feb;93(2):199-203.	Water loss as a function of energy intake, physical activity and season.	NO	Netherlands	n=52 (10/42)	To assess the function of water loss in energy intake, physical activity and season of year.	22–60	DR-7d	Becel Nutrition Program, 1988; Nederlandse Unilever Bedrijven BV, Rotterdam,The Netherlands.	DLW (Maastricht protocol, Westerterp et al. 1995).	PAL was observed as the ratio of total energy expenditure, as measured with doubly labelled water, to resting energy expenditure as measured in a respiration chamber.	No	No	PA related to water loss and season	Women, PA-adjusted values of water loss were higher, especially in summer. In men, water turnover was determined by energy intake and PA, while seasonal effects appeared through energy expenditure. Women showed a higher water turnover that was unrelated to PA	Summer: 8.5 ±1.2 MJ/d Winter: 9.4±1.4 MJ/d	Summer: 11.6 ±2.4 MJ/d Winter: 1105 ±201 MJ/d	ENERGY BALANCE	NUTRIENTS
441	2005-03-01	Jungjohann SM, Lührmann PM, Bender R, Blettner M, Neuhäuser-Berthold M. Br J Nutr. 2005 Mar;93(3):361-78.	Eight-year trends in food, energy and macronutrient intake in a sample of elderly German subjects.	1994 - 2002	Germany	n=532 (159/373)	To assess if trends in the food, in Germans, and the corresponding energy and macronutrient intake between 1994 and 2002	60-91	DR-3d	German Food Code and Nutrient Data Base version II.3 (Bundesinstitut fu¨r gesundheitlichen Verbraucherschutz und Veterina¨rmedizin, Berlin, Germany; Dehne et al. 1999).	No	No	Physically mobile	NO	NO	articipants of this study are physically more active	1904–1928 Male:9734.7 kJ/d Female: 7902.5 kJ/d 1929–1942 Male:8801.5 kJ/d Female: 7649.0 kJ/d	NO	FOOD PATTERN	FOOD PATTERN
442	2005-04-01	Burke SJ, McCarthy SN, O'Dwyer NA, Gibney MJ. Public Health Nutr. 2005 May;8(3):238-48.	Analysis of the temporal intake of cereal and dairy products in Irish adults: implications for developing food-based dietary guidelines.	1997 -1999	Republic of Ireland	n = 958	To analyse the temporal distribution of the intake of cereal and dairy products in the Republic of Ireland.	18–64	FD-7d	WISP uses McCance and Widdowson’s food composition tables and published supplements to generate nutrient data	NO	NO	NO	NO	NO	NO	Mean intakes of cereal and dairy products each hour (g) To see 1 and 2 tables in article.	NO	FOOD PATTERNS	NUTRIENTS
444	2005-04-01	Murakami K, Shimbo M, Fukino Y.J Nutr Sci Vitaminol (Tokyo). 2005 Apr;51(2):58-67.	Comparison of energy intakes estimated by weighed dietary record and diet history questionnaire with total energy expenditure measured by accelerometer in young Japanese women.	2003	Japan	n= 21 (0/21)	To compare if energy intake estimated by weighed dietary record and diet history questionnaire with total energy expenditure measured by accelerometer in young Japanese women.	20-22	DR-7d DH	Food Composition in Japan, 5th revised ed. Printing Bureau of the Ministry of Finance, Tokyo (in Japanese)	TEE was meassured by basal metaboli crate (BMR) estimated by using sex, age, height, and weight according to the equation for Japanesse. *Physical-activity-relat ed endergy expenditure {PAEE) by monitoring acceleration in the verticat plane. *Energy spent by diet induced thermogenesis (O.1 × TEE)	physical activity level (PAL) was calculated as TEE (estimated by ACC) divided by BMR (cstimated by ACC according to the published equation: BMR (kcal)= 34.4 (standar value for women aged 20-29y.)kcal/m2/h) X (weight 0,444 (kg) X height 0,663 (cm) X 88,83/10000) X (body surface area (m2) X 24 (h)	No	No	3 of 21 womcn self-reported at the end of the study that during TEE measuremet they became more active than usual as a resutt of seeing the reading of ACC, their TEE and PAL ,were not significantly dififerent from those of the other 18 women.	Mean of PAL in the present study ( I ,52) was lower than not only values in normally active free living women aged 18-74y. in Western countries.	7dWR (1498±305 kcal/d DHQ: 1599±331 kcal/d	TEE: 1865±179 kcal/d	METHODOLOGICAL	ENERGY BALANCE
445	2005-04-01	Nobmann ED, Ponce R, Mattil C, Devereux R, Dyke B, Ebbesson SO, Laston S, MacCluer J, Robbins D, Romenesko T, Ruotolo G, Wenger CR, Howard BV; GOCADAN study, 2000-2003. J Nutr. 2005 Apr;135(4):856-62.	Dietary intakes vary with age among Eskimo adults of Northwest Alaska in the GOCADAN study, 2000-2003.	2000-2003	USA	n=850 (370/480)	To assess if dietary intakes vary with age among Eskimo adults of Northwest Alaska	40-92	Quantitative FFQ , with results validated with 24-h DR	Nutrition Data System for Research (NDS-R), Database Version 4.06_34© 2003, it contains nutrient information on an expanded number of Alaskan foods	No	No	No	No	No	Values for energy appeared to be high. Possible explanations include overestimation of food intake, too many foods on the FFQ, and/or actual greater energy consumption by some participants based on a more active lifestyle. - Higher total fat and cholesterol intakes it is possible that a more traditional diet is associated with less CVD, in the same manner in which traditional foods have been asso…	40–60y: 9830 kJ 61–92y: 9966 kJ	NO We did not incorporate any measure of energy expenditure to evaluate the reliability of reported energy intake.	ENERGY BALANCE	ENERGY BALANCE
446	2005-04-01	O'Dwyer NA, McCarthy SN, Burke SJ, Gibney MJ. Public Health Nutr. 2005 May;8(3):249-57.	The temporal pattern of the contribution of fat to energy and of food groups to fat at various eating locations: implications for developing food-based dietary guidelines.	1997 -1999	Republic of Ireland	n = 958	To examine the temporal pattern of the number of eating occasions that occurred at home, at work and outside the home, and to examine the contribution of fat to energy and the contribution of 26 food groups to fat at home and outside the home.	18-64	FD-7d	McCance & Widdowson’s The Composition of Foods. WISPq (Weighed Intake Software Package; Tinuviel Software, Warrington, UK)	NO	NO	NO	NO	NO	NO	Mean percentage contribution of fat to food energy per day and hour, excluding alcohol	NO	NUTRIENTS	FOOD PATTERNS
447	2005-04-01	Schoppen S, Carbajal A, Pérez-Granados AM, Vivas F, Vaquero MP. Nutr Hosp. 2005 Mar-Apr;20(2):101-9.	Food, energy and macronutrient intake of postmenopausal women from a menopause program.	NO	Spain	n=38 (0/38)	To analyse the food, energy and macronutrient intake of a group of postmenopausal women participating in a health-care-program.	46-60	FFQ 24h DR	Tablas de composición de alimentos. Madrid: Ediciones Pirámide; 2003	No	PA questionnaire (not identified) that included representative values expressed as multiples of Resting Energy Expenditure (REE). Average daily exercise was calculated taking into account the intensity level and time spent on each activity. Activities were divided in 5 categories (resting, very light, light, moderate and heavy)	No	Yes	Half of the sample showed a moderate PA (1.64–1.69). Only one woman had a high activity factor (1.83) while the remaining study participants presented a light activity routine (activity factor = 1.45–1.63). 85% of women walked at a moderate pace for 30 to 60 min/day and all of them used the underground and bus and thus had to climb stairs and all women realised cleaning and cooking activities.	Physical activity, body weight and intake of vegetable foods are adequate and may be very useful to counterbalance the increased risk of several pathologies after menopause.	2084 ± 435 kcal	NO	FOOD PATTERN	ENERGY BALANCE
448	2005-05-01	Franke A, Nakchbandi IA, Schneider A, Harder H, Singer MV. Alcohol Alcohol. 2005 May-Jun;40(3):187-93.	The effect of ethanol and alcoholic beverages on gastric emptying of solid meals in humans.	NO	Germany	n=16 (16/0)	To studythe effect of pure ethanol, alcoholic beverages, and their non-alcoholic components on gastric emptying of solid meals in humans.	29 ± 2.1	I Alcohol beverage solution and meal	NO	NO	NO	NO	NO	NO	NO	I - Beverage solution (0-380 Kcal) - 3 x Low caloric meal: 270 Kcal or Hight caloric meal: 740 Kcal	NO	DRUGS	PHYSIOLOGY
449	2005-05-01	O'Dwyer NA, Gibney MJ, Burke SJ, McCarthy SN. Public Health Nutr. 2005 May;8(3):258-65.	The influence of eating location on nutrient intakes in Irish adults: implications for developing food-based dietary guidelines.	1997 -1999	Republic of Ireland	n = 958	To examine the contribution of the food service sector to the nutrient quality of the Irish diet, and to compare intakes at home, work and outside the home ('out') and within the subgroups of the out location.	36-64	FD-7d	McCance & Widdowson’s The Composition of Foods. Nutrient intakes were calculated using WISPq (Weighed Intake Software Package; Tinuviel Software, Warrington, UK)	NO	IUNA North/South Ireland Food Consumption Survey: Food And Nutrient Intakes, Anthropometry, Attitudinal Data & Physical Activity Patterns based by: (Survey by a comprehensive self-administered questionnaire, which was developed at the Institute of Public Health, Cambridge).	NO	more or less active by age range (All ages, 18-35 years, 36-50 years, 51-64 years).	Amount and intensity of all daily physical activities (occupational activity, non-occupational activity and sports and other recreations), and metabolic energy equivalents were assigned to each activity.	Physical activity levels were low, particularly in women. Participation rates in recreational and particularly vigorous recreational, activities were low. Walking was the most important recreational activity in 41% of men and 60% of women. Watching TV monopolised a major portion of available leisure time for men and women of all ages. When questioned about their levels of recreational activity, m…	Males Home: 8.1±3.2 MJ Work: 1.8±1.7 MJ Out: 2.3±1.9 MJ Females Home: 6.0±2.2 MJ Work: 1.2±1.1 MJ Out: 1.3±1.1 MJ	The survey analyze (HR/WEEK) for each activity to translate to metabolic energy equivalents	FOOD PATTERN	FOOD PATTERN
451	2005-05-01	Parker BA, Doran S, Wishart J, Horowitz M, Chapman IM. Clin Endocrinol (Oxf). 2005 May;62(5):539-46.	Effects of small intestinal and gastric glucose administration on the suppression of plasma ghrelin concentrations in healthy older men and women.	NO	Australia	n= 12 (7/5)	To examine in humans the relative contributions of small intestinal and gastric nutrient exposure to postprandial suppression of ghrelin, to determine whether gastric exposure is necessary for ghrelin suppression.	65-85	FD-3d	Foodworks 2·10, Xyris Software, Pty Ltd, Highgate Hill, Queensland, Australia.	NO	TFEQ Before participation in the study, the physical and psychological state of the subjects was assessed by physical examination.	Subjects were asked to maintain their usual diet and activity level before	NO	NO	NO	Male: 2068 ±84 kcal/day Female:1799±267 kcal/day	NO	PHYSIOLOGY	PHYSIOLOGY
452	2005-05-01	Shahar D, Shai I, Vardi H, Shahar A, Fraser D. Nutrition. 2005 May;21(5):559-66.	Diet and eating habits in high and low socioeconomic groups.	NO	Israel	n=322	To measure the difference of dietary intake and eating habits across socioeconomic statuses (SESs) in Israel.	›35	24h DR	USDA National Nutrient Database for Standard Reference Release 12; Agriculture Research Service, USA; 1999	No	No	No	No	Yes, Less physically active	Low SES group were older, heavier, less educated, and less physically active	LSES:1633.0 ±759.2 kcal HSES: 1791.7 ±779.6 kcal	NO	FOOD PATTERNS	FOOD PATTERNS
453	2005-06-01	Beasley J, Riley WT, Jean-Mary J. Nutrition. 2005 Jun;21(6):672-7.	Accuracy of a PDA-based dietary assessment program.	NO	USA	n = 39 (18/21)	To assess the accuracy of a food record delivered on a personal digital assistant (PDA) and to examine sources of error from the PDA-based food record.	19- 69	24h DR	Nutrient composition data provided by ESHA Food Processor SQL and the DietMatePro	NO	NO	NO	NO	NO	NO	Male Recall: 1929 ±735 kcal FR: 1924±739 kcal Female Recall: 1430 ±542 kcal FR:1439 ±555 kcal	NO	METHODOLOGY	METHODOLOGY
454	2005-06-01	King NA, Craig SA, Pepper T, Blundell JE. Br J Nutr. 2005 Jun;93(6):911-5.	Evaluation of the independent and combined effects of xylitol and polydextrose consumed as a snack on hunger and energy intake over 10 d.	NO	UK	n=16 (8/8)	To examine the immediate effects of polydextrose and xylitol, given either alone or in combination, on consumption post-ingestion	30.1	TFEQ (Stunkard & Messick, 1985) and food preload.	(Rogers & Blundell, 1989; Blundell et al. 1993)	NO	NO	NO	NO	NO	NO	I Mean female and male (Mj) C:1day: 3·03 10day:3·20. X:1day: 2·71 10day: 2·80. P: 1day:2·85 10day:2·77 XP:1day: 2·89 10day:2·90 - C, control with 25 g sucrose/d; X, 25 g xylitol/d; P, 25 g polydextrose/d; XP, 12·5 g xylitol/d and 12·5 g polydextrose/d.	NO	APETITO	NUTRIENTS
455	2005-06-01	Kodama N, Morikuni E, Matsuzaki N, Yoshioka YH, Takeyama H, Yamada H, Kitajima H, Nishimuta M. J Nutr Sci Vitaminol (Tokyo). 2005 Jun;51(3):161-8.	Sodium and potassium balances in Japanese young adults.	1986 -2000	Japan	n=109 (23/ 86)	To estimate the requirements of sodium (Na) and potassium (K) in Japanese young adults.	18 -28	No	Standard Tables of Food Composition in Japan, 4th revised edition. Ookurashou Insatukyoku, Tokyo (in Japanese), 1982.	NO	I During exercise on a bicycle ergometer (intensity:1,5 kp, velocity: 50-60 rpm, duration :30-60 minltrial, frequency :once or twice a day	NO	Bicycleergometer exercise sesion in the study	Yes. The volume of sweat was calculated by measuring weight loss during exercise	NO	(Kcal/d) range: 1550-3250	NO	NUTRIENTS	NUTRIENTS
456	2005-07-01	Huang TT, Roberts SB, Howarth NC, McCrory MA. Obes Res. 2005 Jul;13(7):1205-17.	Effect of screening out implausible energy intake reports on relationships between diet and BMI.	1994 -1996	USA	n =6499	To compare reported energy intake (rEI) with predicted energy requirements (pER), and we examine the impact of excluding these reports.	20- 90	24h DR	USDA CSFII 1994 to 1996	Predictors of TEE in these equations included age, weight, height, and PAL (validated physical activity measure in the CSFII 1994 to 1996)	PAL (sedentary, low active, moderately active, highly active) - CSFII 1994 to 1996	No	PAL (sedentary, low active, moderately active, highly active)	TEE equation with: age, weight, height, and PAL	Not have a validated and individualized measure of physical activity to calculate pER. In very active individuals, pER would be underestimated, having the effect of overestimating %rEI/pER.	rEI/d (MJ). Total mean 0,049±0,019	(MJ/d). CVmTEE: 8,2	ENERGY BALANCE	ENERGY BALANCE
457	2005-07-01	Kolar AS, Patterson RE, White E, Neuhouser ML, Frank LL, Standley J, Potter JD, Kristal AR. Epidemiology. 2005 Jul;16(4):579-83.	A practical method for collecting 3-day food records in a large cohort.	2002	Sweden	n =100	To assess a practical method for collecting 3-day food records in a large cohort.	50-76	DR-3d	Nutrition Data System for Research (NDS-R) software (version 4.04, Food and Nutrient Database 32	NO	NO	NO	NO	NO	NO	Uncorrected mean: 1922 kcal Corrected mean: 1883 kcal	NO	METODOLOGY	METODOLOGY
458	2005-07-01	Tokudome Y, Goto C, Imaeda N, Hasegawa T, Kato R, Hirose K, Tajima K, Tokudome S. J Epidemiol. 2005 Jul;15(4):135-45.	Relative validity of a short food frequency questionnaire for assessing nutrient intake versus three-day weighed diet records in middle-aged Japanese.	2004	Japan	n=202 (73/129)	To validite a short food frequency questionnaire for assessing nutrient intake versus three-day weighed diet records in middle-aged Japanese.	30 - 70	short and semi-quantitative FFQ DR-3d and WFR-7d	Standard Tables of Food Composition, Version 4 (Resources Council, 1982; ibid, 1992).	NO	Llifestyle items were included in the questionnaire, with parameters such as physical exercise (JADE Study).	NO	NO	NO	NO	Male WDRs-3d: 2342±469 kcal FFQ: 1987 ±268 kcal Female WDRs-3d: 1924 ±332 kcal FFQ:1639 ±186 kcal	NO	METHODOLOGY	METHODOLOGY
459	2005-09-01	Alfenas RC, Mattes RD. Diabetes Care. 2005 Sep;28(9):2123-9.	Influence of glycemic index/load on glycemic response, appetite, and food intake in healthy humans.	NO	USA	n= 39 (20/19)	To evaluate the effects of consuming high- and low-GI/GL meals, matched on macronutrient composition and palatability, plasma glucose and insulin, appetite, and food intake.	24.9 ± 0.8	I by Food Processor Nutrition Analysis Software package (version 7.60, released 2000; ESHA Research, Salem, OR).	Database of Food Processor Nutrition Analysis Software package (version 7.60, released 2000; ESHA Research, Salem, OR).	No	No	No	Constant level of physical activity during the study.	No	No	EI figure by groups	No	APETITO	PHYSIOLOGY
461	2005-09-01	Koebnick C, Wagner K, Thielecke F, Dieter G, Höhne A, Franke A, Garcia AL, Meyer H, Hoffmann I, Leitzmann P, Trippo U, Zunft HJ. Eur J Clin Nutr. 2005 Sep;59(9):989-95.	An easy-to-use semiquantitative food record validated for energy intake by using doubly labelled water technique.	NO	Germany	n= 29 (13/16)	To investigate the accuracy and validity of energy intake estimated by an easy-to-use semiquantitative food record (EISQFR) compared to total energy expenditure (TEE) estimated by doubly labelled water technique (EEDLW).	19–64	DR-4d	German Food Code and Nutrient Data Base BLS II.3 (Federal Institute for Health Protection of Consumers and Veterinary Medicine, 1999).	DLW (total EE) IC (resting EE)	NO	Only slight physical activity was allowed in the morning.	NO	NO	NO	DR-4d : 9.7±3.5 MJ/day	Resting energy expenditure : 6.8±1.0 MJ/day DLW: 11.3±2.9 MJ/day.	METHODOLOGY	METHODOLOGY
462	2005-09-01	Ranganathan R, Nicklas TA, Yang SJ, Berenson GS. J Am Diet Assoc. 2005 Sep;105(9):1391-400.	The nutritional impact of dairy product consumption on dietary intakes of adults (1995-1996): the Bogalusa Heart Study.	1995-1996	USA	n=1266 (494/ 772)	To examine the nutritional impact of dairy product consumption on the dietary intakes of adults.	20- 38	Self-administered (131 foods)-FFQ	Nutrient Content of the US Food Supply 1909-1997. Washington, DC: US Dept of Agriculture, Center for Nutrition Policy and Promotion; 2001.	NO	NO	NO	NO	Yes mean nutrient intake adjusted for physical activity outside of work	NO	1852.1 - 2913.6 Kcal	NO	FOOD PATTERNS	FOOD PATTERNS
464	2005-10-01	Little TJ, Feltrin KL, Horowitz M, Smout AJ, Rades T, Meyer JH, Pilichiewicz AN, Wishart J, Feinle-Bisset C.Am J Physiol Regul Integr Comp Physiol. 2005 Oct;289(4):R1090-8.	Dose-related effects of lauric acid on antropyloroduodenal motility, gastrointestinal hormone release, appetite, and energy intake in healthy men.	NO	Australia	n =13 (13/0)	To assess if lauric acid on antropyloroduodenal motility, gastrointestinal hormone release, appetite, and energy intake in healthy men.	19–30	I	Software (Foodworks 3.01; Xyris Software, Highgate Hill, Queensland, Australia).	NO	NO	NO	NO	NO	NO	Control: 5932 ±495 KJ C12 (0.1): 5902±475 KJ C12 (0.2):5815±520 KJ C12 (0.4): 5101±521 KJ	NO	PHYSIOLOGY	PHYSIOLOGY
465	2005-10-01	Speakman JR, Walker H, Walker L, Jackson DM. Int J Obes (Lond). 2005 Oct;29(10):1281-8.	Associations between BMI, social strata and the estimated energy content of foods.	No	Scotland	n= 346 (138/208)	To assess if lack of education about energy contents of foods may contribute to the effects of social class on obesity	18 - 45	Estimated energy contents	UK food atlas of portion sizes (1997)	No	No	No	No	No	No	Estimated energy contents (Kcal) - Low social group:Nonobese:2496.4 Obese: 1770.8 -High social group:Nonobese: 2091.6 Obese: 2120.7	No	FOOD PATTERN	BODY COMPOSITION
466	2005-10-01	Vogt S, Heinrich L, Schumacher YO, Grosshauser M, Blum A, König D, Berg A, Schmid A. Int J Sports Med. 2005 Oct;26(8):701-6.	Energy intake and energy expenditure of elite cyclists during preseason training.	NO	Germany	n=11 (11/0)	To assess the energy intake and energy expenditure of elite cyclists during preseason training.	28.7 ±4.2	WFR-6d	PRODI 4.3 EXPERT database	BMR: Harris and Benedict + PA	5 days (160 km per day by cycling) and PA meassured by SRM Training system	Athletes trained	Elite cyclists	PA (EE) of elite cyclists	Daily energy expenditure was 30% higher than the daily energy intake. The analysis of the food diary showed that these experienced riders composed a carbohydrate-rich and low-fat diet by themselves as recommended for high-performance endurance athletes	13.5 MJ	19.1 MJ	ENERGY BALANCE	ENERGY BALANCE
467	2005-11-01	Allison KC, Ahima RS, O'Reardon JP, Dinges DF, Sharma V, Cummings DE, Heo M, Martino NS, Stunkard AJ. J Clin Endocrinol Metab. 2005 Nov;90(11):6214-7.	Neuroendocrine profiles associated with energy intake, sleep, and stress in the night eating syndrome.	NO	USA	n=29 (0/29)	To evaluate 25-h profiles of hormones involved in energy balance, sleep, and stress in NES.	40.8 ± 8.7 38.6± 9.5	FD Night Eating Questionnaire	ESHA Food Processor (version 8; Salem, OR).	NO	NO	Histories and physical examinationswere within normal limits for both groups.	NO	NO	NO	Period between 2000 and 0800 h: (779.1 376.6 vs. 288.7 225.2 kcal), and from 0800–1959 (2179.8 463.7 vs. 2604.1 756.2 kcal) NES and control subjects, respectively	NO	PHYSIOLOGY	ENERGY BALANCE
468	2005-11-01	de Castro JM. Physiol Behav. 2006 Jan 30;87(1):192-8. Epub 2005 Nov 28.	Heredity influences the dietary energy density of free-living humans.	NO	USA	n=530 110 identical (53 male and 57 female pairs), 102 same-sex fraternal (52 male and 50 female pairs) and 53 mixed gender fraternal twin pairs.	To assess if heredity influences the dietary energy density of free-living humans.	40.2 ±0.6	FD-7d	NO	NO	NO	NO	NO	NO	NO	mean (Kcal) MZ:1976 DZ: 2026 DZO:1966 *Note. MZ = monozygotic twin pairs, DZ = same-sex dizygotic twin pairs, DZO = opposite-sex dizygotic twin pairs	NO	FOOD PATTERN	PHYSIOLOGY
469	2005-12-01	Bell JA, Fujita S, Volpi E, Cadenas JG, Rasmussen BB. Am J Physiol Endocrinol Metab. 2005 Dec;289(6):E999-1006. Epub 2005 Jul 19.	Short-term insulin and nutritional energy provision do not stimulate muscle protein synthesis if blood amino acid availability decreases.	NO	USA	n= 12 (8 /4)	To assess how short-term insulin and nutritional energy provision do not stimulate muscle protein synthesis if blood amino acid availability decreases.	22-38	I	No	No	No	Subjects physically active but were not engaged in an exercise training program	Subjects physically active but were not engaged in an exercise training program	No	No	(Kcal) HE or LE insulin infusion HE:808 ±104 LE :106± 10	NO	PHYSIOLIGY	PHYSIOLIGY
470	2005-12-01	Maraki M, Tsofliou F, Pitsiladis YP, Malkova D, Mutrie N, Higgins S. Appetite. 2005 Dec;45(3):272-8.	Acute effects of a single exercise class on appetite, energy intake and mood. Is there a time of day effect?	NO	Scotland	n=12	To investigate the acute effects of a single exercise class on appetite sensations, energy intake and mood, and to determine if there was a time of day effect.	28 ±6.4y.	24h DR	The food composition tables (Holland et al., 1991).	Polar Sport Tester, Polar Electro Oy, Kempele, Finland). Ratings of perceived exertion	Heart rate monitor and heart rate (HR): Polar Sport Tester, Polar Electro Oy, Kempele, Finland).	Exclusion criteria were contraindication to aerobic exercise, taking part in regular exercising (≥3 times per week),	No contraindication to aerobic exercise and to be able to take part in regular exercising (≥3 times per week),	Level of activity (rest or exercise) and the time of activity (morning or evening, (ME) and (EE), aerobic and muscle conditioning exercise class from 0815 to 0915 h and from 1915 to 2015 h, respectively,	A single exercise class, representative of that offered by many sports centres, regardless of whether it is performed in the morning or evening produces a short-term negative energy balance and improves mood in normal weight women. However, when this type of exercise was performed in the morning it was perceived to require more effort.	Morning control: 6936.7±2206.8 KJ Morning exercise: 6907.4±2165.3 KJ Evening control: 7717.2±3359.9 KJ Evening exercise: 8136.2±2430.4 KJ	PA expenditure: (kJ/each sesion.) -Aerobic exercise:1233.0±106.8 -Muscle sesion: 234 0±20.3	APETITO	APETITO
471	2005-12-01	Merchant AT, Dehghan M, Chifamba J, Terera G, Yusuf S. Nutr J. 2005 Dec 13;4:37.	Nutrient estimation from an FFQ developed for a Black Zimbabwean population.	NO	Zimbabwe	n=98 (43/55)	To assess a nutrient estimation from an FFQ developed for a Black	35	(ZimbabweFood items)FFQ, 24h DR	USDA nutrient database for Black Zimbabwean population. (Zimbabwe food composition table)	NO	NO	NO	NO	NO	NO	(Kcal) Mean (SD) USDA :1492 (661) Zim FCT:1401 (597)	NO	METHODOLOGY	METHODOLOGY
472	2006-01-01	Fudge BW, Westerterp KR, Kiplamai FK, Onywera VO, Boit MK, Kayser B, Pitsiladis YP. Br J Nutr. 2006 Jan;95(1):59-66.	Evidence of negative energy balance using doubly labelled water in elite Kenyan endurance runners prior to competition.	NO	Kenya	n=9	To assess energy balance in nine elite Kenyan endurance runners during heavy training.	18-25	WFR-7d	National Food Composition Tables of Kenya (Sehmi, 1993)	DLW method	ActiGraph activity monitor with their respective MET (Compendium of Physical Activity (Ainsworth et al. 2000). TheTimex Bodylink system (Timex Corporation, Middlebury, CT, USA) was used accurately to determine the distance, time and speed of the training runs by utilising global positioning system technology..	Athletes were in peak physical condition as the investigation was undertaken in the week before the Kenyan Olympic trials and 5 months before the 2004 Athens Olympics	Kenyan endurance runners in peak physical condition, in the week before the Kenyan Olympic trials and 5 months before the 2004 Athens Olympics	Daily energy expenditure of all kind of activities and energy cost of endurance sesions	Kenyan runners are in negative energy balance during periods of intense training. A negative energy balance would result in a reduction in body mass	13241±1330 kJ/d	14611±1043 kJ/d	ENERGY BALANCE	ENERGY BALANCE
474	2006-01-01	Kerver JM, Yang EJ, Obayashi S, Bianchi L, Song WO. J Am Diet Assoc. 2006 Jan;106(1):46-53.	Meal and snack patterns are associated with dietary intake of energy and nutrients in US adults.	1988 -1994	USA	n=15978 (7574.6/ 8404.4)	To test the hypothesis that specific meal and snack patterns are associated with selected nutrient intakes in US adults.	≥20	24h DR	US Department of Agriculture Survey Nutrient Database	No	NHANES III questionnaire	No	physical activity (summation of the frequency of multiple leisure- time activities multiplied by the respective estimated oxygen consumption of each activity)	Physical activity levels (percentiles)	Reported meal pattern was associated with specific sociodemographic factors and moderate activity levels. Daily eating frequency was associated with physical activity,	Daily Eating Frequency (Kcal) 1-2:1446±60 3:1,910±32 4:2,140±25 5: 2,288±23 >6: 2540±35	NO	FOOD PATTERNS	FOOD PATTERNS
475	2006-01-01	Williams G, Noakes M, Keogh J, Foster P, Clifton P. Asia Pac J Clin Nutr. 2006;15(4):443-50.	High protein high fibre snack bars reduce food intake and improve short term glucose and insulin profiles compared with high fat snack bars.	NO	Australia	n =23 (0/23)	To compare the impact of higher protein higher fibre snack bars with a commercial high fat high refined carbohydrate snack bar on daily glucose and insulin profiles.	25 - 45	24h DR	FoodWorks software package (Xyris Software, Highgate Hill,	Basal energy expenditure (EEE) was calculated using the Harris-Benedict formula. The basal Metabolic Rate (BMR) was calculated based on weight, age and sex according to Schofield’s equations.15 Goldberg et al.,1 calculated the minimum requirement of energy based on measuring total energy expenditure by whole-body calorimetry and coefficients for physical activity levels suggested by FAO/WHO/UNU.	Coefficients for physical activity levels suggested by FAO/WHO/UNU.	NO	NO	NO	Indicators of physical activity and nutrition could be used as a Benchmarking or monitoring tool to directly inform policy Makers at a school, state or national level.	EI:BMR (kcal) Males: <1.35: 2014 ± 341 1.35-2.39: 2926 ± 529 Females: <1.35: 1517 ± 323 1.35- 2.39: 2362 ± 387	EI:BMR (kcal) Males: <1.35: 1748 ± 207 1.35-2.39: 1655 ± 201* Females: <1.35: 1441 ± 113 1.35-2.39: 1391 ± 112*	PHYSIOLOGY	FOOD PATTERNS
476	2006-02-01	Cantwell MM, Millen AE, Carroll R, Mittl BL, Hermansen S, Brinton LA, Potischman N. J Nutr. 2006 Feb;136(2):440-5.	A debriefing session with a nutritionist can improve dietary assessment using food diaries.	1990 - 1992	USA	n=207 (0/207)	To evaluate the effect of a debriefing call on nutrient intake estimates using two 3-d food diaries among women.	20-44	2 X 3d FD and 24h DR by telephone	Nutrition Data System (NDS), an automated software system developed by the Nutrition Coordinating Center (NCC) at the University of Minnesota	NO	Participants were interviewed in person about occupation, lifestyle factors and physical activity by Women’s Health and Interview Study (WISH) questionnaire	NO	NO	NO	NO	EI (kJ) 6-d food diaries: Undebriefed:6825.0 ±1966.4 Debriefed:7022.4 ± 2030.7	NO	METHODOLOGY	METHODOLOGY
477	2006-02-01	Chapelot D, Marmonier C, Aubert R, Allègre C, Gausseres N, Fantino M, Louis-Sylvestre J. Obesity (Silver Spring). 2006 Feb;14(2):215-27.	Consequence of omitting or adding a meal in man on body composition, food intake, and metabolism.	NO	France	n =24 (12/12)	To investigate in man the consequence on body composition and related biological and metabolic parameters of omitting or adding a meal.	19-25	FD-5d	INCA Individuelle et Nationale sur les Consommations Alimentaires (National and Individual Survey on Eating Consumptions). Paris, France: Ed Lavoisier, Coll. Tec & Doc, Paris; 2000.	No	No	No	No	No	An increase in fat mass were associated with a lower daily EI. Although we asked our subjects not to change their life habits, a reduction in PA may have occurred.	(MJ) 4to3 MF: 11.3±0.4 3to4MF:9.7± 0.2	NO	PHYSIOLOGY	BODY COMPOSITION
478	2006-02-01	Druce MR, Neary NM, Small CJ, Milton J, Monteiro M, Patterson M, Ghatei MA, Bloom SR.Int J Obes (Lond). 2006 Feb;30(2):293-6.	Subcutaneous administration of ghrelin stimulates energy intake in healthy lean human volunteers.	NO	UK	n= 16 (8/8)	To investigate whether human subjects are sensitive to the effects of ghrelin administered by single subcutaneous injection.	19.8–25.1	No	NO	NO	NO	NO	NO	NO	NO	I (kJ) breakfast ghrelin injection: saline 4230±607, ghrelin 5076±691 EI for the rest of the day (ghrelin injection: saline day 6697±860, ghrelin day 6630±727,	NO	PHYSIOLOGY	APETITO
479	2006-02-01	Horn-Ross PL, Barnes S, Lee VS, Collins CN, Reynolds P, Lee MM, Stewart SL, Canchola AJ, Wilson L, Jones K. Cancer Causes Control. 2006 Feb;17(1):85-93.	Reliability and validity of an assessment of usual phytoestrogen consumption (United States).	1995-1996	USA	n= 195(0/195)	To evaluate the reliability and validity of a food-frequency questionnaire and database designed to quantify phytoestrogen consumption.	‹45 - 85	FFQ 24h DR	Horn-Ross PL et al. (2000) Assessing phytoestrogen exposure in epidemiologic studies: development of a database	NO	Physical activity (hours/week): < 1 1-3 4-6 ›7	NO	NO	NO	Substudy participants were quite similar to the physical activity.	Mean (SD) (kcal/day) 1542 (485)	NO	METHODOLOGY	METHODOLOGY
480	2006-03-01	Ard JD, Desmond RA, Allison DB, Conway JM. J Am Diet Assoc. 2006 Mar;106(3):434-7.	Dietary restraint and disinhibition do not affect accuracy of 24-hour recall in a multiethnic population.	NO	USA	n=150 (79/71)	To determine the association of dietary restraint and disinhibition with dietary recall accuracy for total energy, fat, carbohydrate, and protein.	43±12	24h DR	USDA’s Survey Food Coding Database and the USDA’s Survey Nutrient Database	NO	NO	NO	NO	NO	NO	Males:3433±98 kcal/d Females:2307±89 kcal/d	NO	METHODOLOGY	METHODOLOGY
482	2006-03-01	Pilichiewicz AN, Little TJ, Brennan IM, Meyer JH, Wishart JM, Otto B, Horowitz M, Feinle-Bisset C. Am J Physiol Regul Integr Comp Physiol. 2006 Mar;290(3):R668-77.	Effects of load, and duration, of duodenal lipid on antropyloroduodenal motility, plasma CCK and PYY, and energy intake in healthy men.	NO	Germany	n=11 (11/0)	To assess the effects of load, and duration, of duodenal lipid on antropyloroduodenal motility, plasma CCK and PYY, and energy intake in healthy men.	25.2	I (by intraduodenal infusion of a lipid emulsion) Appetite perceptions: by validated VAS Eating Restraint component: byThree-Factor Eating Questionnaire	Foodworks version 3.01, Xyris Software Australia, Highgate Hill, QLD, Australia; see Ref. 10.	NO	NO	NO	NO	NO	NO	(Kcal) Control (Saline): 1,346 ±90 Intralipid 1.33 kcal/50 min: 1,346± 109 1.33 kcal/ 150 min: 1,242 ±84 4 kcal/50 min: 1,358 ±132	NO	APETITO	PHYSIOLOGY
483	2006-03-01	Raynor HA, Wing RR. Appetite. 2006 Mar;46(2):168-76.	Effect of limiting snack food variety across days on hedonics and consumption.	NO	USA	n=21 (21/0)	To assess if effect of limiting snack food variety across days on hedonics and consumption.	18-25	24h DR	Food items and amounts from these recalls were entered into Nutritionist V (First DataBank; San Bruno, CA)	NO	NO	NO	NO	NO	NO	Day 1: 1047±384 kcal Day 4: 868±377 kcal	NO	APETITO	FOOD PATTERN
484	2006-04-01	Darmon N, Ferguson EL, Briend A. J Nutr Educ Behav. 2006 Mar-Apr;38(2):82-90.	Impact of a cost constraint on nutritionally adequate food choices for French women: an analysis by linear programming.	NO	France	n=476 (0/476)	To predict, for French women, the impact of a cost constraint on the food choices required to provide a nutritionally adequate diet.	≥18	I	Programme National Nutrition Santé. Ministère de la Santé 2001.	NO	NO	NO	NO	NO	NO	1748 Kcal	NO	METHODOLOGY	METHODOLOGY
485	2006-04-01	Hsu JW, Kriengsinyos W, Wykes LJ, Rafii M, Goonewardene LA, Ball RO, Pencharz PB.J Nutr. 2006 Apr;136(4):958-64.	Leucine is not a good choice as an indicator amino acid for determining amino acid requirements in men.	NO	Canada	n=7 (7/0)	To determine whether the L-[1-(13C)]leucine isotope is an acceptable indicator by comparing it with an established tracer, L-[1-(13C)]lysine.	29.9 ± 4.8	I	I meals in a liquid formula (Protein-Free Powder, Product 80056, Mead Johnson; Tang and Koolaid, Kraft Foods)	IC in rest (2900 Computerized Energy MeasureMalet System-Paramagnetic; Sensormedics) multiplied by activity factor	activity factor (Not specify)	NO	NO	Calculated from resting metabolic rate multiplied by an activity factor.	NO	(MJ/d) Part A: 12.41 ± 0.85 Part B: 11.77 ± 0.89	Resting metabolic rate: (MJ/d) Part A: 7.30 ± 0.50 Part B: 7.09 ±0.49	METHODOLOGY	METHODOLOGY
486	2006-04-01	Lundy B, O'Connor H, Pelly F, Caterson I. Int J Sport Nutr Exerc Metab. 2006 Apr;16(2):199-213.	Anthropometric characteristics and competition dietary intakes of professional rugby league players.	No	Australia	n=74 (74/0)	To describe the physique characteristics and competition nutrient intake of professional Rugby League players	18.1 - 32.7	FD-4d	FD were analyzed using Foodworks version 2.10 (Xyris Software, Queensland). With a database of Australian foods (AUSNUT).	Harris-Benedict and Goldberg et al. Equations. (At a stable weight, energy intake should be equal to energy expenditure)	Activity levels (duration and intensity of physical activity) provided by Black et al.	Rugby experience by short questionnaire	Activity levels by Black et al.	Yes Training records were used to estimate the physical activity level and equations to estimate the resting metabolic rate.	Anthropometry: Rugby League players in this study were most similar in adiposity to soccer players	(kJ) mean daily energy intake of 17,708 ± 3,688 kJ	(kJ) Schofield equation: 8621 ± 584 Harris-Benedict equation: 8599 ± 599	ENERGY BALANCE	FOOD PATTERNS
487	2006-04-01	Mahabir S, Baer DJ, Giffen C, Subar A, Campbell W, Hartman TJ, Clevidence B, Albanes D, Taylor PR.Eur J Clin Nutr. 2006 Apr;60(4):561-5.	Calorie intake misreporting by diet record and food frequency questionnaire compared to doubly labeled water among postmenopausal women.	NO	USA	n=65 (0/65)	To assess energy misreporting from the use of a self-administered 7-day diet record and a widely used food frequency questionnaire compared to total energy expenditure from doubly labeled water.	49.2–78.8	FFQ (Subar et al., 2001), DH, DR-7d	CSFII. By software program Diet*Calc.	DLW	NO	NO	NO	NO	NO	DR-7d: 1612±348 kcal FFQ:1471±771 kcal	DLW: 2564±687 kcal	METHODOLOGY	METHODOLOGY
488	2006-04-01	Mazlan N, Horgan G, Stubbs RJ. Physiol Behav. 2006 Apr 15;87(4):679-86.	Energy density and weight of food effect short-term caloric compensation in men.	NO	Scotland	n=16 (0/16)	To examine the effect of energy density and food weight (volume) on subsequent intake.	28.8 ± 8.6	I	Southgate DAT. McCance and Widdowson's The Composition of Foods. Fifth revised edition. London: HMSO; 1991.	RMR	NO	NO	NO	NO	NO	(MJ) Zero: 11.7 HED: 14.5 LED: 12.6 2 × LED: 14.4	NO	APETITO	APETITO
489	2006-04-01	Norton GN, Anderson AS, Hetherington MM. Physiol Behav. 2006 Apr 15;87(4):714-22.	Volume and variety: relative effects on food intake.	NO	UK	n=30 (15/15)	To assess if volume and variety have effects on food intake.	18–60	DR	NO	NO	NO	NO	NO	NO	NO	Male: 2216 kcal Females:1662 kcal	NO	APETITo	APETITO
491	2006-05-01	Blom WA, Mars M, Hendriks HF, de Groot LC, Stafleu A, Kok FJ, de Graaf C. Obesity (Silver Spring). 2006 May;14(5):838-46.	Fasting ghrelin does not predict food intake after short-term energy restriction	NO	Netherlands	n=35 (35/0)	To study the role of ghrelin as a hunger signal during energy restriction and to test the hypothesis that changes in fasting leptin concentrations during energy restriction	18 - 50	Controlled energy-restricted diet and adlibitum food intake-2d by FD (daily food records)	Dutch food items were provided (see Appendix 1 paper).	BMR according to the equation of Schofield (megajoules)= 0.0485 x weight (kilograms) + 3.67, and multiplying this estimate with a physical activity level.Schofield, 1985.	The physical activity level was estimated by a short retrospective physical activity questionnaire containing six activities (WHO, 1986.)	NO	physical activity level (PAL) range: 1.5 to 2.2. Estimated energy needs= BMR x PAL	PAL to estimate energy needs= BMR x PAL	In ad libitum period the subjects consumed considerably more energy than their estimated energy needs, this cannot be attributed to ghrelin.	Restricted Day 1: 4.9±0.5 MJ Day 2: 4.9±0.6 MJ Ad libitum energy intake Day 3: 18.3±2.9 MJ Day 4:16.0±2.6 MJ	Estimated energy needs (MJ/d): 13.0+/- 1.7	APETITO	APETITO
492	2006-05-01	Ishihara J, Inoue M, Kobayashi M, Tanaka S, Yamamoto S, Iso H, Tsugane S; JPHC FFQ Validation Study Group. J Epidemiol. 2006 May;16(3):107-16.	Impact of the revision of a nutrient database on the validity of a self-administered food frequency questionnaire (FFQ).	1990-1996	Japan	n =176	To validate a self-administered food frequency questionnaire .	45 - 70	JPHC study FFQ: (FFQV and FFQR), weighed DR-3d, DR-28d	New version of Japanese food composition tables. Tohoku J Exp Med 2001; 194: 229-39.	NO	NO	NO	NO	NO	NO	FFQ (Kcal) Male Previous database: 2313 kcal Revised database CohorteI: 2313 kcal Revised database CohorteII: 2196 kcal FemalePrevious database: 1992 kcal Revised database CohorteI: 1968 kcal Revised database CohorteI: 1841 kcal	NO	METHODOLOGY	METHODOLOGY
493	2006-05-01	Nöthlings U, Murphy SP, Sharma S, Hankin JH, Kolonel LN.J Am Diet Assoc. 2006.May;106(5):737-9.	A comparison of two methods of measuring food group intake: grams vs servings.	1993 -1996	USA (California and Hawai)	n = 206721 (92887/ 113834)	To compare the two methods of measuring food group intake: grams vs servings.	45-75	Quantitative FFQ	Pyramid Servings Database developed by Agriculture department US, 2003.	NO	NO	NO	NO	NO	NO	Quantitative FFQ mean (Kcal) women: 2381 men: 1955	NO	METHODOLOGY	METHODOLOGY
494	2006-06-01	Bauch A, Lindtner O, Mensink GB, Niemann B. Eur J Clin Nutr. 2006 Jun;60(6):810-2.	Dietary intake and sources of long-chain n-3 PUFAs in German adults.	1998	Germany	n=3660 (1574/2086)	To assess the dietary intake and sources of long-chain n-3 PUFAs in German adults.	25-79	DH DISHES 98 (Mensink et al.)	German Food Code and Nutrient Data Base (BLS II.3, Klemm et al., 1999)	NO	NO	NO	NO	NO	NO	Female: 2010 kcal/day 25–34 Male: 2876 kcal/day Female: 1921 kcal/day 35–44 Male: 2589 kcal/day Female:1928 kcal/day 45–54 Male: 2367 kcal/day Female: 1859 kcal/day 55–64 Male: 2162 kcal/day Female: 1783 kcal/day 65–79 Male: 2005 kcal/day Female: 1590 kcal/day	NO	FOOD PATTERNS	NUTRIENTS
495	2006-07-01	Jebb SA, Siervo M, Frühbeck G, Goldberg GR, Murgatroyd PR, Prentice AM. Int J Obes (Lond). 2006 Jul;30(7):1160-2.	Variability of appetite control mechanisms in response to 9 weeks of progressive overfeeding in humans.	NO	London	n=6 (6/0)	To test for compensatory satiety.	43.3 ±10.6	weight FD (three meals per day on a 4-day rotating menu) progressive overfeeding (+20, +40 and +60%)	NO	NO	NO	Maintain their habitual level of PA and deliberate exercise was not allowed	NO	NO	NO	To see figure 2 of paper. Mean ad libitum energy intake increased relative to baseline following the 20% OF (þ57872282 kJ/day) and 40% OF (þ108373508 kJ/day) but was modestly decreased after 60% OF ( 26872403 kJ/day).	NO	APETITO	APETITO
496	2006-08-01	Kemmler W, Roloff I, Baumann H, Schöffl V, Weineck J, Kalender W, Engelke K. Int J Sports Med. 2006 Aug;27(8):653-9.	Effect of exercise, body composition, and nutritional intake on bone parameters in male elite rock climbers.	2002-2005	Austria	n =31 (31/0)	To assess the effect of exercise, body composition, and nutritional intake on bone parameters in male elite rock climbers.	21 – 35	DR-5d	Prodi-4.5/03 Expert software (Wissenschaftlicher Verlag, Freiburg, Germany).	No	Years exercising ,Start of training, Training volumen, Training frequency	Climbing history of at least 5 years	Elite Rock Climbers	Climbers effectively trained (range: 280–510) min/wk (“time under load”) distributed over 4.8 sessions for 13.2 (7–25) years. Climbing grades ranged from UIAA 9+ to 11. Grip strength/body weight did not differ significantly (p = 0.83) between climbers and controls (0.76 ± 0.07 vs. 0.71 ± 0.07 kg/kg body weight).	Climbing in elite male athletes has no detrimental effects on bone.	Climbers: 11160 kJ Control: 10460 kJ	NO	PHYSIOLOGY	PHYSIOLOGY
497	2006-08-01	Lau C, Toft U, Tetens I, Richelsen B, Jørgensen T, Borch-Johnsen K, Glümer C. Am J Clin Nutr. 2006 Sep;84(3):641-5.	Association between dietary glycemic index, glycemic load, and body mass index in the Inter99 study: is underreporting a problem?	1999	Denmark	n =6334	To examamin the associations between GI, GL, and BMI by focusing on the confounding factor of total energy intake and the effect of exclusion of low energy reporters (LERs).	30-60	(self-administered 198-item) FFQ	Danish Food Composition Data Bank and table of Foster-Powell et al	Goldberg’s equation, which compares dietary energy intake with energy expenditure BMR	PAL during work and leisure (1 of 5 groups): physical passivity, light physical activity, intermediate physical activity, stronger physical activity, and heavy physical activity by a selfadministered general questionnaire	No	No	Adequate energy reporters (AERs), low energy reporters (LERs) or High energy reporters (HERs).	Estimated fraction of LERs in the present study may therefore be slightly greater than the fraction that would have been identified if estimates of EE had been based on individual PAL values.	2331±823 kcal/d	BMR (kcal/d) 1645±255	ENERGY BALANCE	ENERGY BALANCE
499	2006-08-01	Okubo H, Sasaki S, Hirota N, Notsu A, Todoriki H, Miura A, Fukui M, Date C. Public Health Nutr. 2006 Aug;9(5):651-7.	The influence of age and body mass index on relative accuracy of energy intake among Japanese adults.	2002-2003	Japan	n =32 (0/32)	To examine relationships between the ratio of energy intake to basal metabolic rate (EI/BMR) and age and body mass index (BMI) among Japanese adults.	30-69	semi-weighed DR-4d	Food composition table of Japanese foods, 5th edition	BMR (FAO/WHO/ UNU). . Men aged 30–60 years: BMR=0.0485x bodyweight (kg)+3.67. Women aged 30–60 years: BMR=0.0364x bodyweight (kg)+3.47.	occupation and leisure-time activity were measured by Recommended dietary allowance for Japanese, 6th edition Questionnaire with four categories: ‘low’, ‘relatively low’, ‘moderate’ and ‘heavy’ PAL.	NO	Subject with ‘low’, ‘relatively low’, ‘moderate’ and ‘heavy’ PAL relationated with sex and age	Men had a higher physical activity level than women (1.48 vs. 1.43, P ¼ 0.02), and 38% and 59% of women were classified into low and relatively low physical activity levels, respectively.	Even when PAL was considered, the proportion of subjects with EI/BMR >2.0 increased with increasing age, and was especially more pronounced in the age group >60 years for both sexes. Strong relation between PAL with living area (urban or rural) for both sexes. The validity of the self-reported PAL from the 6th Japanese RDA is questionable because of the lack of a validation study	Male:9.9±1.8 MJ day-1 Female:7.8±1.2 MJ day-1	Male:6.5±-0.9 MJ day-1 Female:5.3±0.4 MJ day-1	ENERGY BALANCE	ENERGY BALANCE
500	2006-09-01	Herrán OF, Ardila MF. Public Health Nutr. 2006 Sep;9(6):763-70.	Validity and reproducibility of two semi-quantitative alcohol frequency questionnaires for the Colombian population.	NO	Colombia	n =109 (54/55)	To determine the relative validity and reproducibility of two alcohol intake frequency questionnaires (AFQ-A; AFQ-B), designed to classify subjects according to their alcohol intake level.	20- 60	DR-30d Two alcohol intake frequency questionnaires (AFQ-A (53 items); AFQ-B(5 items))	Tabla de Composición de Alimentos Consumidos en Bucaramanga, 2nd ed. Bucaramanga, Colombia Alcohol beverages by FoodCalc together with the food composition table	NO	NO	NO	NO	NO	NO	Monthly average alcohol energy intake 2062 Kcal. 1579 kcal were alcohol-derived	NO	METHODOLOGY	METHODOLOGY
501	2006-09-01	Jaime PC, Latorre Mdo R, Florindo AA, Tanaka T, Zerbini CA. Sao Paulo Med J. 2006 Sep 7;124(5):267-70.	Dietary intake of Brazilian black and white men and its relationship to the bone mineral density of the femoral neck.	1997	Brazil	n = 277 (277/0)	To examine the relationship between calcium, protein and energy intake and the bone mineral density of the femoral neck.	≥50	DR-7d	Nutri program. Virtual Nutri (software) versão 1.0 for Windows. Departamento de Nutrição da Faculdade de Saúde Pública da Universidade de São Paulo; 1996.	No	Questionnaire (Baecke et al.1982) adapted and validated for the adult Brazilian population	No	Occupational, Leisure and Locomotion PA	Occupational, Leisure and Locomotion PA / race	Black subjects has lower calcium intake (557 versus 720 mg) and higher physical activity scores at work (2.95 versus 2.72 score units) in comparison with the white individuals,	White Male: 1980.36±529.73kcal Black Male: 1800.53±462.88 kcal	(score) Leisure PA: White: 2.63±0.66 Black: 2.49±0.62 Occupational PA White: 2.72±0.52 Black: 2.95 ± 0.60 Locomotion PA White: 1.64 ± 0.58 Black: 1.67 ± 0.44	PHYSIOLOGY	NUTRIENTS
502	2006-09-01	Lambden J, Receveur O, Marshall J, Kuhnlein HV. Int J Circumpolar Health. 2006 Sep;65(4):331-40.	Traditional and market food access in Arctic Canada is affected by economic factors.	1993-2000	Canada	n =1771 (0/1771)	To evaluate the access that Indigenous women have to traditional and market foods in 44 communities across Arctic Canada.	20-61	Questionnarie about Fishing and Hunting activities	NO	NO	Fishing and Hunting activities	Fishing and Hunting experience in article	Fishing and Hunting by age and localitation	Cualitative data of Fishing and Hunting activities in women and men estratificated by age and location	Among Dene/Métis, age played a significant role in access to functional fishing equipment, affordability of fishing, access to enough hunting equipment, access to functional hunting equipment, and affordability of hunting. In all cases, elders (61+ years) had more limited access to hunting and fishing equipment.	market analysis	NO	FOOD PATTERNS	FOOD PATTERNS
503	2006-09-01	Logan CM, McCaffrey TA, Wallace JM, Robson PJ, Welch RW, Dunne A, Livingstone MB. Eur J Clin Nutr. 2006 Sep;60(9):1081-91.	Investigation of the medium-term effects of Olibratrade mark fat emulsion on food intake in non-obese subjects.	NO	North Ireland	n=28 (14 /14)	To investigate the effect of Olibra fat emulsion on medium-term food intake and appetite in non-obese subjects.	20–55	I Preload with OlibraTM fat emulsion or preload in control group. Dutch Eating Behaviour Questionnaire (DEBQ). Pre- and post-covert weighing at an ad libitum buffet-style test lunch. And 24 h (‘post-study days’) weighed-DR	Wisp V3 (Tinuviel Software, Warrington, UK). Appendix A Nutrient composition (per 100 g) of foods offered at test meal 4 h post-consumption of the yoghurts (Table A1).	NO	NO	NO	NO	NO	Social and physical surroundings can influence eating behaviour and food intake	I (mean all subjects) (Mj) Day 1:Test 5.04±1.54 . Control 5.06±1.66 Day 8: Test 4.92±1.40 . Control 5.22±1.67 Day 22: Test 5.02±1.57. Control 5.06±1.46	NO	APETITO	NUTRIENTS
504	2006-09-01	Mirmiran P, Azadbakht L, Azizi F. J Am Coll Nutr. 2006 Aug;25(4):354-61.	Dietary diversity within food groups: an indicator of specific nutrient adequacy in Tehranian women.	NO	Iran	n =286 (0/286)	To determine the relationship between dietary diversity within food groups and dietary diversity score and the probability of nutrient adequacy in Tehranian women.	19–80	24h DR	Nutritionist III was modified according to the Iranian Food Composition Table	NO	NO	NO	NO	NO	NO	I 800 kcal/d (3347 KJ/d) and 4200 kcal/d (17537 KJ/d)	NO	FOOD PATTERNS	FOOD PATTERNS,
505	2006-09-01	Paalanen L, Männistö S, Virtanen MJ, Knekt P, Räsänen L, Montonen J, Pietinen P.J Clin Epidemiol. 2006 Sep;59(9):994-1001.	Validity of a food frequency questionnaire varied by age and body mass index.	2000	Finland	n=294 (137/ 157)	To assess the validity of a 128-item FFQ in specific subgroups of Finnish adults.	30 - 79	(128-item) FFQ	National Public Health Institute. Finnish food composition database. Release 2. Helsinki: National Public Health Institute; 2002.	NO	NO	NO	NO	NO	NO	FFQ. Male: 2446 ±849kcal Female: 2290±709 kcal	NO	METHODOLOGY	METHODOLOGY
506	2006-10-01	Blanton CA, Moshfegh AJ, Baer DJ, Kretsch MJ. J Nutr. 2006 Oct;136(10):2594-9.	The USDA Automated Multiple-Pass Method accurately estimates group total energy and nutrient intake.	NO	USA	n =20 (0/20)	To evaluate the performance of the USDA Automated Multiple-Pass Method (AMPM), the computerized dietary recall designed for the National Health and Nutrition Examination Survey dietary survey, and 2 epidemiological methods.	25–40	2x (Automated Multiple-Pass Method (AMPM)), DR semiquantitative FFQ	Data from the USDA Food and Nutrient Database for Dietary Studies [FNDDS, 1.0 (2004)]	DLW	Baecke Physical Activity Questionnaire.	Lifestyle within the range of sedentary to moderately active.	Women were instructed to follow their usual eating and activity patterns during the study.	No	No	mean (kJ) AMPM: 8982 ±2625 kJ DR: 8416 ± 2217 kJ	mean (kJ) 8905 ± 1881	METHODOLOGY	METHODOLOGY
507	2006-10-01	Chinnock A. Public Health Nutr. 2006 Oct;9(7):934-41.	Validation of an estimated food record.	1996-1998	Costa Rica	n=60 (30/30)	To validate an estimated food record (EFR), using a weighed food record (WFR) as the reference method, for the determination of food consumption and nutrient intakes.	22–61	DR 4-d and 3d WFR	Central American food composition tables.	energy intake =basal metabolic rate X 1.2	NO	NO	NO	NO	NO	WF: 9.07 ±3.19 MJ day-1 Estimated FR: 8.23±2.90 MJ day-1	NO	METHODOLOGY	METHODOLOGY
508	2006-10-01	Stroebele N, de Castro JM. Nutrition. 2006 Oct;22(10):996-1004.	Influence of physiological and subjective arousal on food intake in humans.	NO	USA	n =133 (29/104)	To study the influence of physiologic and subjective arousal on ambient factors of the food environment,the presence of other people, sound, and time of day on food intake.	21.5 ±0.61	DR-7d	No	Heart rate monitors are widely used in assessing people’s exercise behavior and energy expenditure	I Polar heart rate monitor (S810, Polar Electro Inc., Lake Success, NY, USA)	Participants were instructed on how to use the heart rate monitor to continuously record their heart rate throughout the day. In addition, participants wrote down their activity scores for each 15-min period throughout the day.	Report PA from 1 (sleeping, resting) to 9 (high-intensity sports such as running or tennis) in 15-min steps over each 24-h day during 7 days	Monitors off only at night during sleep but to leave them on during any activity (e.g., showering, physical activity, napping) performed during the day.	Meal size did not differ at different HR levels. Differences in pre-and postmeal HR and HR during the meal did not influence meal size. Mean HR scores were associated with PA showing that the HR monitors were indeed sensitive enough to detect participants’ PA. No relation was found for PA scores and food EI, which supports the idea that food intake might be more likely influenced by environmental…	Male: 2360± 98 kcal Female: 1817± 48 kcal	NO	APETITO	APETITO
510	2006-10-01	Wang DH, Kogashiwa M, Kira S. J Am Diet Assoc. 2006 Oct;106(10):1588-93.	Development of a new instrument for evaluating individuals' dietary intakes.	2003	Japan	n=28	To develop a new dietary instrument for assessing an individual’s usual intakes.	19.3 ±0.5	24 DR	NO	NO	NO	NO	NO	NO	NO	Median June: 24h DR: 1475 kcal Wellnavi: 1544 kcal FR:1509 kcal November:24h DR:1532 kcal Wellnavi: 1532 kcal FR:1592 kcal	NO	METHODOLOGY	METHODOLOGY
512	2006-12-01	Flint A, Møller BK, Raben A, Sloth B, Pedersen D, Tetens I, Holst JJ, Astrup A. Am J Clin Nutr. 2006 Dec;84(6):1365-73.	Glycemic and insulinemic responses as determinants of appetite in humans.	NO	Denmark	n =28 (28/0)	To test the hypothesis that postprandial appetite sensations and subsequent EI are determined by postprandial glycemic and insulinemic responses after the intake of a range of breakfast meals.	24.8 ±0.5	I with breakfast meal and ad libitum lunch	Danish Food Composition tables.	NO	NO	Subjects were asked to refrain from physical activity for 2 d before the test days.	NO	NO	NO	range 14 meals (KJ) Breakfast meal:1134–2990 Ad libitum lunch: 3269 to 3846 EI total: 4691–6319	NO	APETITO	APETITO
513	2007-01-01	Chaput JP, Tremblay A. Physiol Behav. 2007 Jan 30;90(1):66-72. Epub 2006 Oct 3.	Acute effects of knowledge-based work on feeding behavior and energy intake.	NO	Canada	n =15 (0/15)	To evaluate the impact of knowledge-based work on feeding behavior and spontaneous energy intake with the use of a repeated measures/ within-subjects design.	20-30	DR-1d WFR TFEQ VAS	Canadian Nutrient File. Health and Welfare Canada; 2005.	IC and the use of the Weir formula	Heart rate (beats/min) by ambulatory blood pressure monitor.	Inclusion criteria were: be sedentary or moderately active (i.e. ≤3 hours of physical activity/week)	Demanding tasks for subjects: HIE=High-intensity exercise,LIE=Lowintensity exercise, CTR=Control, and KBW=Knowledge-based work.	Since physical exercise enhances the accuracy and the cell sensitivity to numerous hormones, KBW has the potential to destabilize some of them in the way favoring conditions to increase food intake.	Knowledge-based work (KBW) adds a new component to sedentariness that might further accentuate the positive energy balance that is more likely to occur when one is inactive. Discrepancy between physical and mental stimuli is problematic for the management of obesity as KBW prevails in our modern world and represents the main working modality.	Control sesion:4810±710 kJ Knowledge-based work:4819±502 kJ	EE After two tasks Control: 243 ± 20 kJ Knowledge-based work:: 256 ± 25 kJ	FOOD PATTERNS	FOOD PATTERNS
514	2007-01-01	Dahl WJ, Whiting SJ, Tyler RT. Can J Diet Pract Res. 2007 Summer;68(2):99-102.	Protein content of puréed diets: implications for planning.	NO	Canada	n=30	To assess of protein content of puréed diets	NO	DR	Diet Analysis Plus (version 5.1, WadsworthPublising company belmont, CA, 2001)	NO	NO	NO	NO	NO	NO	1074±202 Kcal/d	NO	NUTRIENTS	NUTRIENTS
515	2007-01-01	de Jonge L, DeLany JP, Nguyen T, Howard J, Hadley EC, Redman LM, Ravussin E. Am J Clin Nutr. 2007 Jan;85(1):73-9.	Validation study of energy expenditure and intake during calorie restriction using doubly labeled water and changes in body composition.	NO	Australia	n = 10 (4 /6)	To assess the energy expenditure and intake during calorie restriction using doubly labeled water and changes in body composition.	25–50	I with calorie restriction (CR)-7 d	Menu compositions were validated in our food laboratory.	DLW	Microwave motion detectors provided continuous monitoring of the participants’ spontaneous physical activity.	Not be involved in >2 h/wk of aerobic exercise.	During 7 d, the participants were sedentary.	TDEE (incluided PA) was measured simultaneously by respiratory gas exchange and DLW during this time period.	First study which determine the ability of DLW to assess EE and EI during a period of calorie restriction (CR).	Provided: 1432±224 kcal/d Calculated: 1596±656 kcal/d	24h EE in chamber: 1906 ±327 kcal/d DLW: 1934 ±377 kcal/d	ENERGY BALANCE	ENERGY BALANCE
517	2007-01-01	Lyu LC, Lin CF, Chang FH, Chen HF, Lo CC, Ho HF. Asia Pac J Clin Nutr. 2007;16(4):766-76.	Meal distribution, relative validity and reproducibility of a meal-based food frequency questionnaire in Taiwan.	1998	Taiwan	n=51 (10/41)	To describe the development history and conducted the validity and reproducibility studies for a meal-based Chinese food frequency questionnaire.	20-62	24h DR, DR-7d, Chinese FFQv2.	Database: NUFOOD system. (In Chinese). 2001. By Chinese diet in Taiwan, Lee and Pan.	NO	NO	NO	NO	NO	NO	24h DR Time I: 2046.7 ± 646.1 kcal Time II: 1633.4 ± 607.6 kcal FR-7d Time I: 1758.2 ± 358.3 kcal Time II: 1738.1 ± 344.0 kcal Chinese FFQ Time I: 2455.5 ± 881.7 kcal Time II: 2573.5± 1301.2 kcal	NO	METHODOLOGY	METHODOLOGY
518	2007-01-01	Pellegrini N, Salvatore S, Valtueña S, Bedogni G, Porrini M, Pala V, Del Rio D, Sieri S, Miglio C, Krogh V, Zavaroni I, Brighenti F.J Nutr. 2007 Jan;137(1):93-8. Erratum in: J Nutr. 2007.Jun;137(6):1499.	Development and validation of a food frequency questionnaire for the assessment of dietary total antioxidant capacity.	NO	Italy	n =285 (159/ 126 )	To develop and validate a food frequency questionnaire for the assessment of dietary total antioxidant capacity.	35–88	Semiquantitative FFQ, WFR-3d	Nutrient and TAC intake was calculated by a Microsoft Access application linked to the food database of the European Institute of Oncology (EIO), covering ›700 Italian foods	NO	NO	NO	NO	NO	NO	3D-WR mean (kJ/d) 9025 Range (kJ/d) 4322 - 16556	NO	METHODOLOGY	METHODOLOGY
520	2007-01-01	Rush TJ, Ng V, Irwin JD, Stitt LW, He M. Can J Diet Pract Res. 2007 Summer;68(2):73-8.	Food insecurity and dietary intake of immigrant food bank users.	2005	Canada	n= 77 (36/41)	To examin the degree of food insecurity and dietary intake was examined in adult Colombians who are new immigrants to Canada and use a food bank.	19-78	24h DR	Canadian file food composition database. ESHA Food Processor ayatem (version 7.21, ESHA Research, Salem,OR, 1998).	NO	NO	NO	NO	NO	NO	mean all group (kcal/d) 1568.3±606	NO	FOOD PATTERNS	FOOD PATTERNS
521	2007-02-01	Bazelmans C, Matthys C, De Henauw S, Dramaix M, Kornitzer M, De Backer G, Levêque A. Public Health Nutr. 2007 Feb;10(2):185-91.	Predictors of misreporting in an elderly population: the 'Quality of life after 65' study.	1979-1984	Belgium	n = 2083	To evaluate the prevalence and identify some predictors of misreporting nd to assess the effect of underreporting on estimated intakes of macronutrients and foods.	65- ›85	DR-1d	Dutch and Belgian food composition tables	EI/BMRest was 1.37 (0.50), which was below the acceptable limit of 1.53 defined by Goldberg et al.	The study assumed that elderly population are relatively inactive.	NO	When the ratio is EI/BMRest, with no consideration of PAL some misclassification may occur unless there is little variation in activity levels across the group. We think that assuming elderly population to be relatively inactive is reasonable.	PAL (EEEstimated = EI/BMR )	Imprecision in the estimates is the lack of information on physical activity. A measure of PAL is crucial when using a cut-point such as the Goldberg cut-off for the ratio of energy intake to energy expenditure.	Male: 2179±769 kcal day-1 Female:1678±597 kcal day-1	EEE = EI/BMR Male: 1.42 (0.52) Female: 1.30 (0.48)	METHODOLOGY	FOOD PATTERN
522	2007-02-01	Caton SJ, Bate L, Hetherington MM. Physiol Behav. 2007 Feb 28;90(2-3):368-75. Epub 2006 Nov 14.	Acute effects of an alcoholic drink on food intake: aperitif versus co-ingestion.	NO	Scotland	n =11 (11/0)	To compare the effects of an alcoholic drink on food intake when it was served with a test meal or as an aperitif 20 min before the meal; to examine compensation for the drink coupled with the test meal over a 3 day period in lean.	24.7 ±1.9	I	Nutrient analysis software (WISP®, Tinuviel, food composition data is supplied from “The Composition of Foods”, McCance and Widdowson).	NO	NO	NO	NO	NO	NO	kJ Aperitif: 6436±435 Co-ingestion: 6254±417 Control: 5125±262	Female: 2308 kcal/d 33 kcal/d Male: 2899 ±30 kcal/d	DRUGS	APETITO
523	2007-02-01	Leidy HJ, Dougherty KA, Frye BR, Duke KM, Williams NI. Obesity (Silver Spring). 2007 Feb;15(2):446-55.	Twenty-four-hour ghrelin is elevated after calorie restriction and exercise training in non-obese women.	NO	USA	n =12 (0/12)	To determine whether chronic energy deficiency achieved with caloric restriction combined with exercise is associated with changes in the 24-hour profile of ghrelin in non-obese, pre-menopausal women.	18 - 24	Nutritionist Pro (First Data Bank, Indianapolis, IN).	No	IC Accel_tri (RT3 accelerometer; Stayhealthy, Monrovia, CA) Total calories expended during a 24-hour period as assessed by a triaxial accelerometer, 24 h/d for 7 days at a time.	I Control group performed no exercise, the energy deficit group performed aerobic exercise 5 times/wk at 70% to 80% of maximum HR as determined from tests of maximal aerobic capacity (VO2max (mL/kg/min)). Exercise duration was the number of minutes required to achieve the prescribed exercise expenditure calorie level (20 2% of baseline energy expenditure).	Non-exercising women ( ‹1 hour of purposeful aerobic exercise per week)	Exercise intervention group Vs non-exercising control group.	Before and after the diet and exercise intervention, body weight, body composition, aerobic fitness, and satiety were assessed. Energy deficit group, who experienced reductions in food calories and exercised to achieve a negative energy balance ranging from 30% to 60% compared with baseline energy needs	No difference in baseline total ghrelin between our control (no exercise) and energy deficit (aerobic exercise)	(kcal/24 hours) Controls Pre: 1750± 132 Post: 1850± 185 Energy deficit Pre: 1800 ± 82 Post: 1347± 92	(kcal/24 hours) Controls Pre: 1774± 109 Post: 1938± 174 Energy deficit Pre: 1712± 98 Post: 2210 ± 163	PHYSIOLOGY	ENERGY BALANCE,
525	2007-02-01	Wahrlich V, Anjos LA, Going SB, Lohman TG. Eur J Clin Nutr. 2007 Feb;61(2):289-93.	Basal metabolic rate of Brazilians living in the Southwestern United States.	NO	USA	n =33 (14/19)	To investigate whether BMR could adequately be estimated by prediction equations.	20.4 -64.9	The prediction equations recently proposed in the Dietary Reference Intakes (IOM, 2005)	NO	IC Weir equation,1949 BMR was predicted by four equations for comparison with measured BMR: Schofield (1985), Harris and Benedict (1919), Henry and Rees (1991) and IOM (2005).	NO	No vigorous exercise during the preceding 24 h.	NO	NO	NO	mean ± SD (kJ day-1 ) Dietary recommended intake (IOM, 2005): Women: 5435.7±606.7 Men: 7392.5±640.7	Absolute measured BMR. Male: 6444.1 kJ day-1 Female: 4906.0 kJ day-1 Estimated BMR Schofield (1985) Male: 7566.9 kJ day-1 Female: 5548.5 kJ day-1	METHDOLOGY	METHDOLOGY
526	2007-03-01	Fuller Z, Horgan G, O'Reilly LM, Ritz P, Milne E, Stubbs RJ. Eur J Clin Nutr. 2008 Apr;62(4):560-9. Epub 2007 Mar 28.	Comparing different measures of energy expenditure in human subjects resident in a metabolic facility.	NO	Scotland	n= 59	To compare energy expenditure (EE) measured by doubly labeled water (DLW) with other measures, both physical and based on subjective questionnaires.	20–66	WFR	Composition of Foods (Paul and Southgate, 1978), supplemental updates (Holland et al., 1991) and a number of local foods.	DLW, heart rate monitor (HRM), activity monitor (Caltrac), 24-h physical activity diary (PAD) and 7-day physical activity recall.	Physical activity diaries-24h (Bratteby et al., 1997). Physical activity recall-7d (PAR).	During their residence subjects were asked to maintain their normal behaviour as much as possible.	No	No methods correlated highly with PA assessed by DLW. Physical methods correlated more closely than did subjective recording.	EE is difficult to measure precisely or accurately with current approaches but physical methods are slightly better than subjective accounts.	Male BMI ‹25 kg/m2: 11.97±2.75 MJ/d BMI ›25 kg/m2: 12.48±2.95 MJ/d Female BMI ‹25 kg/m2: 9.85±2.10 MJ/d BMI ›25 kg/m2: 10.55±2.34 MJ/d	Male BMI ‹25 kg/m2: 12.01±2.64 MJ/d BMI ›25 kg/m2: 12.16±1.67 MJ/d MJ/d Female BMI ‹25 kg/m2: 9.93±1.78 MJ/d BMI ›25 kg/m2: 9.91±1.81 MJ/d	ENERGY BALANCE	ENERGY BALANCE
527	2007-03-01	Gaine PC, Pikosky MA, Bolster DR, Martin WF, Maresh CM, Rodriguez NR. Med Sci Sports Exerc. 2007 Mar;39(3):480-6.	Postexercise whole-body protein turnover response to three levels of protein intake.	NO	USA	n=5 (5/0)	To examine how altering the level of dietary protein influences WBPTO in response to an acute endurance exercise bout.	22–29	DR-3d	Nutritionist Pro Software (N2 Computing, Salem, OR).	NO	I	Yes	Yes	Yes	Yes	I	NO	NUTRIENTS	ENERGY BALANCE
528	2007-03-01	Harper A, James A, Flint A, Astrup A. Br J Nutr. 2007 Mar;97(3):579-83.	Increased satiety after intake of a chocolate milk drink compared with a carbonated beverage, but no difference in subsequent ad libitum lunch intake.	NO	Denmark	n =22 (22/0)	To compare the effect on appetite and energy intake of a sugar-sweetened beverage (cola) and a chocolate milk drink, matched for energy content and volume.	20–40	I beverage preloads and ad libitum lunch (Dietetic method does not especicated)	Nutrient composition of each preload beverage are shown in Table 1 in the article.	No	No	Not elite sportsmen.	Strenuous physical activity was not permitted the day before each visit	No	No	I (kJ) Energy of preload beverages: Chocolate milk: 900 Cola: 900 EI of ad libitum lunch after ingestion of cola (3286 (SD 1346) kJ) chocolate milk (3145 (SD 1268) kJ)	NO	APETITO	APETITO
529	2007-03-01	Lorenzen JK, Nielsen S, Holst JJ, Tetens I, Rehfeld JF, Astrup A. Am J Clin Nutr. 2007 Mar;85(3):678-87.	Effect of dairy calcium or supplementary calcium intake on postprandial fat metabolism, appetite, and subsequent energy intake.	NO	Denmark	n=18 (18/0)	To examine whether a high calcium intake from dairy products or from supplements affects postprandial fat metabolism and appetite through fat malabsorption.	18 - 50	WFR-3d	Danish Food Composition Databank, revision 6.0. Food Informatics, Institute of Food Safety and Nutrition, Danish Institute for Food and Veterinary Research. June 2005. -Dankost 3000 dietary assessment software (Danish Catering Center, Herlev, Denmark)	DC Energy requeriments by 24-h calorimetry (B Buemann, unpublished observations,2003) 24-h EE(kJ/d) = 1780.6 +101.2 x FFM + 32.2 x FM + 212.4 x SPA + 4.03 x DE - 4.17 x Age * SPA Spontaneous physical activity was 5.8% for men and duration of exercise (DE) was set to 30 min	No	Exclusion criteria was: elite athletes,	Not perform hard physical activities on the day before each test meal.	NO	NO	(kJ/d) 12985±624	NO	NUTRIENTS	APETITO
531	2007-03-01	Mulligan JE, Greene GW, Caldwell M. J Am Diet Assoc. 2007 Mar;107(3):495-9.	Sources of folate and serum folate levels in older adults.	1998-2000	USA	n =173	To examine dietary folate intake in 173 older adults.	≥60	24h DR	Minnesota Nutrient Database System software (version 4.03_31, 1998- 2000, Nutrition Coordinating Center, University of Minnesota, Minneapolis)	NO	NO	NO	NO	NO	NO	1567±439 kcal/d	NO	NUTRIENTS	NUTRIENTS
532	2007-03-01	Poortvliet PC, Bérubé-Parent S, Drapeau V, Lamarche B, Blundell JE, Tremblay A. Br J Nutr. 2007 Mar;97(3):584-90.	Effects of a healthy meal course on spontaneous energy intake, satiety and palatability.	NO	Canada	n =13 (13/0)	To determine the effect of a functional food in the form of a healthy meal course on subsequent energy intake and satiety; to verify if it is possible to maintain palatability while preserving the satiating effects of the test meal.	20-59	WFR	Canadian Nutrient File (Health and Welfare Canada, 1997).	No	No	Sedentary lifestyle or were moderately physically active (i.e. < than 3 h physical exercise per week)	Sedentary lifestyle or moderately physically active	No	No	Mean±SD (kJ) Healthy meal:12394± 2533 Control meal: 14149± 3833	NO	APETITO	APETITO
533	2007-03-01	Rasmussen LB, Matthiessen J, Biltoft-Jensen A, Tetens I.Public Health Nutr. 2007 Mar;10(3):230-7.	Characteristics of misreporters of dietary intake and physical activity.	NO	Denmark	n=138 (69/69)	To characterise misreporters of energy intake (EI) and energy expenditure (EE).	20 – 59	DR-7d	Danish food database By General Intake Estimation System (GIES) (Version 0.995a, released 26 June 2005; Danish Institute for Food and Veterinary Research)	Daily EEmea by ActiReg® Daily EErep= PAL x BMR in the mean of 7 days. BMR was calculated for each individual using the Schofield equation, based on self-reported weight. (PAL) in the respective metabolic equivalent value (MET).	Physical activity questionnaire (PAQ), 7 days.	Free-living Danish volunteers.	PAL (very light (1 , MET ,2.3), light (2.3 #MET ,3), moderate (3 #MET ,6) and vigorous (MET .6))	Subjects who reported being very physically active at work or in leisure time reported a higher EE compared with measured EE than less physically active subjects (P ‹ 0.05).	PAL more than the time spent on the various activity domains seems to be misreported.	mean ± SD (MJ day-1) EIrep Male: 11.8 ± 2.3 MJ day-1 Female:9.0 ± 1.7 MJ day-1	mean ± SD (MJ day-1) EEmea Male: 13.9 ± 2.2 Female:10.2 ± 1.1 EErep: Men: 13.2± 2.4 Women: 9.9± 1.0	ENERGY BALANCE	ENERGY BALANCE
534	2007-03-01	Schlundt DG, Buchowski MS, Hargreaves MK, Hankin JH, Signorello LB, Blot WJ. Public Health Nutr. 2007 Mar;10(3):245-51.	Separate estimates of portion size were not essential for energy and nutrient estimation: results from the Southern Community Cohort food-frequency questionnaire pilot study.	NO	USA	n = 239 (74/135)	To assess habitual dietary intake in the Southern Community Cohort Study (SCCS).	40–79	Southern Community Cohort Study (SCCS) semiquantitative FFQ	NHANES-III	NO	NO	NO	NO	NO	NO	Mean±SD (kcal) Male Non-Hispanic White: 2584 ±866 kcal African-American: 3366±1456 kcal Female Non-Hispanic White: 2177±786 kcal African-American: 3124±149 kcal	NO	FOOD PATTERNS	FOOD PATTERNS
535	2007-04-01	Stote KS, Baer DJ, Spears K, Paul DR, Harris GK, Rumpler WV, Strycula P, Najjar SS, Ferrucci L, Ingram DK, Longo DL, Mattson MP. Am J Clin Nutr. 2007 Apr;85(4):981-8.	A controlled trial of reduced meal frequency without caloric restriction in healthy, normal-weight, middle-aged adults.	NO	USA	n=15 (5/ 10)	To establish the effects of a reduced-meal-frequency diet on health indicators in healthy, normal-weight adults.	40 –50	I	NUTRITIONIST PRO software (version 1.3; Axxya Systems, Stafford TX).	Harris Benedict formula	Physical activity monitoring (PAM) by Accel (Actigraph accelerometer (MTI AM 7164 –1.2; Manufacturing Technology Inc, Fort Walton Beach, FL)	Subjects had a previuos physical examination and they were asked to wear the monitor for 9 d, with the intention of obtaining 7 full days of data.	NO	Yes No evidence was found of a significant difference in physical activity after consumption of the 1 meal/d or the 3 meals/d diet.	NO	mean (Kcal) 2 weeks: 1 meal/d diet: 2364 3 meals/d diet: 2429 Next 6 weeks (1700-2100)	NO	APETITO	APETITO
536	2007-05-01	Hetherington MM, Boyland E. Appetite. 2007 May;48(3):397-401.	Short-term effects of chewing gum on snack intake and appetite.	NO	UK	n =60 (20/40)	To examine the effects of chewing gum on subjective appetite and snack energy intake in 60 participants	21.7 ±4	No	NO	NO	NO	Yes	Yes	NO	NO	EI after snack consumption	NO	APETITO	APETITO
537	2007-05-01	Keogh JB, Lau CW, Noakes M, Bowen J, Clifton PM. Eur J Clin Nutr. 2007 May;61(5):597-604.	Effects of meals with high soluble fibre, high amylose barley variant on glucose, insulin, satiety and thermic effect of food in healthy lean women.	NO	Australia	n =14 (0/14)	To examine the effect of barley flour incorporated into breakfast and lunch compared with otherwise identical meals containing white wheat flour on the thermic effect of food, subsequent food intake and metabolic parameters.	20-50	DR and Food Product Assessment Questionnaire (acceptability of all the foods used)	Australian food composition tables and food manufacturers’ data (Cashell et al., 1989).	IC Rest Matabolic Rate (RMR) by indirect calorimetry Deltatracmetabolicmonitor (Datex Division Instrumentarium Corp., Helsinki, Finland) and Thermic effect of food (kJ/day)	No	Avoid heavy activity and alcohol 24 h before the day of the study.	Maintain light activity until they reported to the clinic at 12:40 h.	No	No	I (Breakfast and Lunch meals EI) (Kj) Barley-containing meals: 3590 Wheat-containing meals: 3685	(kJ/day) Resting metabolic rate: After barley breakfast meal: 6723±844 After wheat breakfast meal: 6424±941 Thermic effect of food: After barley breakfast meal: 1363±352 After wheat breakfast meal: 1358±447	PHISIOLOGY	APETITO
538	2007-05-01	Martins C, Morgan LM, Bloom SR, Robertson MD. J Endocrinol. 2007 May;193(2):251-8.	Effects of exercise on gut peptides, energy intake and appetite.	NO	UK	n= 12 (6/6)	To investigate the acute effects of exercise on the postprandial levels of appetite-related hormones and metabolites, energy intake and subjective measures of appetite.	25.9 ±4.6	24h DR, (The buffet foods were weighed/counted before participants sat down to the meal and reweighed/recounted after each subject had finished eating), Dutch Eating Behaviour Questionnaire ((DEBQ)restrained, external and emotional eating)	Macronutrients by WinDiets (Robert Gordons University, Aberdeen, UK).	MET (Ainsworth et al. 2000).	I Exercise intervention consisted of intermittent cycling on a cycle ergometer at 65% of each subject’s estimated maxHR for w60 min (2 min warming upC17 min exerciseC3 min breakC17 min exerciseC3 min breakC17 min exerciseC 2 min cooling down). HR was measured continuously using a HR monitor (Polar F1 – Polar Electro Oy, Kempele, Finland). Estimated energy expended during the exercise and resting …	Highly active lifestyle (performing more than 1 h of moderate to intense exercise per day, on every day of the week), based on a 3 months exercise history, were also excluded.	Healthy volunteers without a highly active lifestyle (performing more than 1 h of moderate to intense exercise per day, on every day of the week), (Control Vs exercise trial)	EI was adjusted for the energy expended during each condition, there was a significantly lower REI following the exercise period when compared with control	No significant differences between study legs were observed in energy or macronutrient intake in the 24 h prior to each trial. Energy expended during the 1-h exercise had been accounted for, a significant reduction in relative energy expenditure (REE) was observed, allowing the attainment of a short-term negative EB. No significant changes in postprandial ghrelin plasma levels with 1-h moderate i…	I Standard breakfast: 500 kcal buffet meal mean ± SD (kcal) Absolute energy intake: Exercise trials: 913±363* Control trials: 762±252 ‘Relative’ energy intake (REI): Exercise trials: 421±302 Control trials: 565±226 The buffet test meal consisted of a standardised buffet available ad libitum, in excess of expected consumption (4100 kcal).	I EE (kcal) 492±92 197±37	APETITO	PYISIOLOGY
539	2007-05-01	Nielsen SJ, Adair L. J Am Diet Assoc. 2007 May;107(5):792-9.	An alternative to dietary data exclusions.	1999-2002	USA	n= 7720	To show the advantages of retaining all available data but stratifying based on level of EI.	18 - 64	24h DR	NO	Harris-Benedict equation	Question	NO	NO	Yes	Yes	2306 kcal	NO	METHODOLOGY	METHODOLOGY
540	2007-05-01	Pliner P, Zec D. Appetite. 2007 May;48(3):278-88.	Meal schemas during a preload decrease subsequent eating.	NO	Canada	n = 67 (30 /37)	To examine the effects of the induction of a meal schema on participants' behavior.	18 - 26	No	NO	NO	NO	NO	NO	NO	NO	estimated consumed calories after preloads	NO	APETITO	APETITO
542	2007-05-01	Tieken SM, Leidy HJ, Stull AJ, Mattes RD, Schuster RA, Campbell WW. Horm Metab Res. 2007 May;39(5):389-94.	Effects of solid versus liquid meal-replacement products of similar energy content on hunger, satiety, and appetite-regulating hormones in older adults.	NO	USA	n= 9 (2/7)	To examine whether solid versus liquid meal-replacement products differentially affect appetite and appetite-regulating hormones in older adults.	50 -80	I 2.5 x (Slim · fast® Original Meal-Replacement Bars) or 1 x (Shakes (Slim · fast® Foods Company, Englewood, NJ)).	Macronutrient composition in Table 2	Harris and Benedict equation. Estimated Metabolic Rate (EMR)	NO	NO	NO	NO	NO	I Solid meal- replacement: 540 ± 28 Liquid meal- replacement: 540 ± 28	EMR (No data)	APETITO	PHYSIOLOGY
543	2007-05-01	Zalcman I, Guarita HV, Juzwiak CR, Crispim CA, Antunes HK, Edwards B, Tufik S, de Mello MT. Nutrition. 2007 May;23(5):404-11.	Nutritional status of adventure racers.	NO	UK	n= 24 (18 / 6)	To describe the usual food intake, body composition, and biochemical profile of adventure racers during their training season and evaluate their energy and nutrient intake in relation to current recommendations for ultraendurance athletes.	24 -42	DR-3d	Virtual Nutri 1.0 software (University of Sao Paulo, Brazil, 1996)	Estimated energy requirement according to the equation of the Food and Agriculture Organization (FAO)/World Health Organization (WHO)/United Nations University (UNU) equation. BMR was calculated based on height and weight. Energy requirements were estimated using a physical activity level of 1.7 x BMR.	I physical activity level of 1.7 (VO2 peak) was determined from a standardized incremental test up to voluntary exhaustion on a treadmill ergometer. The treadmill test (Life Fitness 9700HR, Life Fitness, Schiller Park, IL, USA) began after a 1-min rest followed by a 2-min warm-up at 8 km/h-1, with a fixed inclination at 1%	Adventure race athletes	Adventure race athletes	Assessments were made during the usual training phase / sex. Female athletes had a higher body fat percentage than did male athletes. For men and women, food intake was high in protein and fat. Carbohydrate intake of male athletes was at the lower limit of that recommended.	Adventure racers presented an inadequate nutritional profile when compared with recommendations for endurance exercise. These athletes need to be educated about consuming an adequate diet to meet the nutritional needs of their activity.	mean±SD (kcal/kg) Men: 44.6±8.0 Women: 48.1 ±19.8	(kcal/kg) EMR (No male data) female long-distance runners: 42.9 and triathletes: 42.2	FOOD PATTERNS	BODY COMPOSITION
544	2007-06-01	Feltrin KL, Little TJ, Meyer JH, Horowitz M, Rades T, Wishart J, Feinle-Bisset C. J Physiol. 2007 Jun 1;581(Pt 2):767-77.	Effects of lauric acid on upper gut motility, plasma cholecystokinin and peptide YY, and energy intake are load, but not concentration, dependent in humans.	2006	Australia	n =21 (21/0)	To assess the effects of lauric acid on upper gut motility, plasma cholecystokinin and peptide YY, and energy intake are load, but not concentration, dependent in humans.	18–36	I Energy intake buffet meal and Energy infusion intake load	Food works 3.0; Xyris Software, Highgate Hill, Queensland, Australia (MacIntosh et al. 1999).	NO	NO	NO	NO	NO	NO	I mean±SD (kJ) Energy intake buffet meal: (Feltrin et al. 2004). Energy infusion intake load: C12 load: C12(0.2): 5610 ± 545 C12(0.3): 5488 ± 271 C12(0.4): 4510 ± 470∗ C12 concentration: C12(40): 4946 ± 397 C12(56): 4483 ± 446 C12(72): 4398 ± 359	NO	PHYSIOLOGY	PHYSIOLOGY
545	2007-07-01	Borzoei S, Neovius M, Barkeling B, Teixeira-Pinto A, Rössner S. Eur J Clin Nutr. 2006 Jul;60(7):897-902.	A comparison of effects of fish and beef protein on satiety in normal weight men.	NO	USA	n=23 (23/0)	To compare the effects of fish protein and beef protein meals on hunger and satiety.	20-32	FD, 18-item Three-Factor Eating Questionnaire (TFEQ)	No	No	PA diaries	The day prior to the first test day, subjects were instructed to write a food and physical activity diary	No	After the evening meal, participants were allowed to leave the laboratory but were asked to record PA. These food and activity diaries were mailed back and if necessary a dietitian called the subjects by phone to get additional information. Activity patterns including bedtime at the day before the next test day,	Records from the physical activity diaries did not reveal any significant differences between test days	I Breakfast energy content was 2093 KJ (500 kcal). 2 lunch meals with the same energy: 2532Kj Ad libitum evening meal:standard energy content of 2805 (1095) Kj	NO	APETITO	NUTRIENTS
546	2007-07-01	Jonnalagadda SS, Khosla P. J Immigr Minor Health. 2007 Jul;9(3):171-8.	Nutrient intake, body composition, blood cholesterol and glucose levels among adult Asian Indians in the United States.	NO	USA	n =101 (44/57)	To examine the metabolic risk factors for CVD among AI immigrants participating in a health fair in Southern Michigan.	53 ± 13	24h DR	Food Processor nutrient analysis software with Food database that includes the USDA standard release and manufactures nutrient database.	No	No	No	No	Carbohydrates energy intakes for immigrants was above the recommended range for sedentary individuals. Inadequate physical activity levels and sedentary lifestyles for Asian indian. Low rate of exercise	Lifestyle factors could be associated with increased urbanization, immigration and acculturation, which typically are associated with physical inactivity, increased consumption of fat and calorie dense foods, resulting in abdominal obesity, insulin resistance and dyslipidemia	Males: 1867 ± 544 kcal Females: 1472 ± 448 kcal	NO	PHYSIOLOGY	FOOD PATTERNS
547	2007-07-01	Monsivais P, Perrigue MM, Drewnowski A. Am J Clin Nutr. 2007 Jul;86(1):116-23.	Sugars and satiety: does the type of sweetener make a difference?	NO	USA	n=37 (19/18)	To compare the relative effect of commercial beverages containing sucrose or HFCS on hunger, satiety, and energy intakes at the next meal with the use of a within-subject design.	20 –29	I All foods and water were weighed at the time of serving. Plate waste was collected and weighed by the experimenters.	FOOD PROCESSOR software (version 8.1; ESHA Research, Salem, OR). Nutrient composition of the meal is shown in Table 2.	NO	NO	NO	Athletes in training were excluded.	Yes	NO	I Beverages preloads: (215 kcal) Lunch: men: 1077 kcal women: 862 kcal.	NO	APETITO	NUTRIENTS
549	2007-08-01	Bernardi E, Delussu SA, Quattrini FM, Rodio A, Bernardi M. J Sports Sci. 2007 Aug;25(10):1153-60.	Energy balance and dietary habits of America's Cup sailors.	2001-2002	Italy	n=15 (15/0)	To assess energy expenditure and intake during training; to evaluate the sailors' diet, and to identify any dietary flaws to determine the appropriate intake of nutrients.	27-33	DR-3d	Nutritrac for WindowsTM, Version 3.0,) Mosby, St. Louis, MO, USA.	Activity questionnaire for 3 days and EE changed to METs by Ainsworth et al,2000.	Activity questionnaire for 3 days. Energy expenditure during sailing and gym training was assessed by measuring _V O2 using a portable pulmonary gas analyser	Active sailing’	America's Cup sailors.	EI is not in accord with the recommended guidelines for athletes.	Results show the importance of assessing energy balance and food habits for America’s Cup sailors performing different roles. The practical outcome of this study was that the sailors were given dietary advice and prescribed a Mediterranean diet, explained in specific nutrition lectures.	15.7- 23.3 MJ	14.95-24.4 MJ	ENERGY BALANCE	ENERGY BALANCE
550	2007-08-01	Tooze JA, Schoeller DA, Subar AF, Kipnis V, Schatzkin A, Troiano RP. Am J Clin Nutr. 2007 Aug;86(2):382-7.	Total daily energy expenditure among middle-aged men and women: the OPEN Study.	1999-2000	USA	n=450 (261/223)	To describe TEE and physical activity energy expenditure in middle-aged men and women by sex, age, menopausal status, and level of obesity, and to compare TEE to the DRI EER.	40-69	No	No	DLW RMR estimated by Mifflin for adults	PAL PAEE (kcal/d) = 0.9 x TEE - RMR	No	TEE and physical activity energy expenditure in middle-aged men and women by sex, age, menopausal status, and level of obesity, and to compare TEE to the DRI EER.	Average estimated PAEE was significantly higher in men than in women; this difference decreased by57%after adjustment for weight and height and was no longer significant	After adjustment for FFM, estimated PAEEwas significantly higher inwomenthan in men. Differences in body composition and menopausal status as possible explanations for this difference and concluded that the difference was primarily due to differences in FFM and estimated PAEE between men and women. The difference in TEE between men and women appears to be due to greater estimated PAEE for women, …	only EE	Female: 2308 kcal/d 33 kcal/d Male: 2899 ±30 kcal/d	ENERGY BALANCE	ENERGY BALANCE
551	2007-08-01	Van Walleghen EL, Orr JS, Gentile CL, Davy KP, Davy BM. Int J Obes (Lond). 2007 Aug;31(8):1277-85.	Habitual physical activity differentially affects acute and short-term energy intake regulation in young and older adults.	NO	USA	n=54 (27/27)	To compensate for a high-energy yogurt preload beverage at a subsequent ad libitum meal and the magnitude of the decline would be smaller in physically active compared with sedentary older adults.	21–80	DR-4d	Nutritional analysis software (NDS-R 5.0, University of Minnesota).	RMR by IC (Deltatrac II, Datex Ohmeda, Helsinki, Finland). TEE= RMR x activity factor (active: 1.75; sedentary: 1.3).	PAL by planned exercise (jogging, cycling, etc.) and daily living-type activities (housework, yardwork, etc.) determined by self-reported time (min/ week). PA. Perceived intensity (scale of 1–10): 1–3, ‘low’; 4–6, ‘moderate’; 7–10, ‘vigorous’. Physically active subjects spent X150 min/week engaged in moderate and/or vigorous PA for ≥2 years. Cardiorespiratory fitness (VO2 max.) measured during a …	Active subjets engaged in moderate and/or vigorous physical activity for ≥2 years.	Young active , young sedentary, older active and older sedentary subjects/ sex / age	No effect of habitual PAL on acute compensation, and no age by PAL interaction. In contrast, short-term compensation was not different with age (older vs young), but was more accurate in active vs sedentary subjects. As with acute compensation, there was no age by PA interaction	Acute EI regulation is impaired in older adults, which is not attenuated by physical activity status. However, EI regulation over the course of a day is more accurate in active vs sedentary adults, which may facilitate long-term energy balance.	Habitual energy intake (kJ/day) Sedentary Young sedentary: 7958±640 Older sedentary: 7635±480 Physically active Young active: 10063±818 Older active: 9107±600	TEE (kJ/day) Sedentary: Young sedentary: 8035±403 Older sedentary: 6993±504 Physically active: Young active: 10865±403 Older active: 10055±437	ENERGY BALANCE
553	2007-10-01	Martins C, Truby H, Morgan LM. Br J Nutr. 2007 Oct;98(4):834-42.	Short-term appetite control in response to a 6-week exercise programme in sedentary volunteers.	NO	UK	n= 29 (15/14)	To investigate the effects of a 6-week moderate exercise programme on appetite regulation in healthy sedentary volunteers using a longitudinal design.	29.8±11.6	WFR-3d; DR-24h	Windows Diets Research Version programme (Robert Gordon University, Aberdeen, UK).	No	I HR monitor in 6 weeks bycicle exercise intervetation with minimun 4 session/week 35-45min (60-75% maximal HR) in minimun 10 min bouts	Sedentary volunteers (less than 20min/d light intensity. 3 times/week)	PA intervention/sex	Significant improvements in fitness were observed in all participants with exercise intervention	Exercise interventation does not change EI	I To see fig 1 and 2 of article	min/week, mean frecuency al times/week PA intervention that could be translate to METs	APETITO	APETITO
554	2007-10-01	Samra RA, Anderson GH. Am J Clin Nutr. 2007 Oct;86(4):972-9.	Insoluble cereal fiber reduces appetite and short-term food intake and glycemic response to food consumed 75 min later by healthy men.	NO	Canada	n=73 (73/0)	To describe the effect of insoluble fiber on appetite, short-term food intake, and blood glucose (BG) before and after a meal 75 min later in healthy men.	20 –35	I	NO	NO	NO	NO	NO	NO	NO	I ad libitum food intake was lower after the HF cereal and WB than after the LF cereal and water (937± 86, 970±65, 1109±90, 1224±89 kcal, respectively	NO	APETITO	APETITO
555	2007-11-01	Akhavan T, Anderson GH. Am J Clin Nutr. 2007 Nov;86(5):1354-63.	Effects of glucose-to-fructose ratios in solutions on subjective satiety, food intake, and satiety hormones in young men.	NO	Canada	n=26 (26/0)	To determine the effect of solutions containing sucrose, HFCS, or various ratios of glucose to fructose (G:F) on food intake (FI), average appetite (AA), blood glucose (BG), plasma insulin, ghrelin, and uric acid (UA) in men.	29.0 ±1.33 23.6 ±1.05	I	NO	NO	Subjects completed questionnaires assessing their pattern of activity on the preceding day.	No and any unusual exercise and activity the night before a study session.	NO	NO	NO	I Sugar solutions (300 kcal/300 mL) Cumulative EI: G20:F80: 1507.4±73.4 HFCS: 1431.9±89.0 Sucrose: 1352.4±75.3 G80:F20: 1343.4±83.1 Sucralose: 1220.0±73.3 Water: 1320.1 ±83.2	NO	APETITO	NUTRIENTS
556	2007-11-01	Betts J, Williams C, Duffy K, Gunner F. J Sports Sci. 2007 Nov;25(13):1449-60.	The influence of carbohydrate and protein ingestion during recovery from prolonged exercise on subsequent endurance performance.	No	UK	n=6 (6/0)	To determine whether this potential benefit is a consequence of the protein fraction per se or simply due to the additional energy it provides.	21 ±3	DR	No	No	I 5-min run at 60% _VO2max was used as a standardized warm-up before running at 90-min treadmill run at 70%VO2max followed by 4 h of recovery and then an exercise capacity test	Individuals included a mean 6 h per week of endurance running as part of their habitual training.	Habitual endurance running	Exercise capacity during run 2 was greater following ingestion of CHO-PRO and CHO-CHO than following ingestion of CHO.	Increasing the energy content of these recovery solutions extended run time to exhaustion, irrespective of whether the additional energy originated from sucrose or whey protein isolate.	DR 48 h before trial: 2497 kcal.day-1	No	PHYSIOLOGY	NUTRIENTS
557	2007-11-01	Kern M, Heslin CJ, Rezende RS. J Strength Cond Res. 2007.Nov;21(4):1204-7.	Metabolic and performance effects of raisins versus sports gel as pre-exercise feedings in cyclists.	No	USA	n=8 (4/4)	To examine potential differences in metabolism and cycling performance after consumption of moderate glycemic raisins vs. a high glycemic commercial sports gel.	18–40	I (laboratory EI of raisins versus sports gel)	No	No	I Constant intensity 45-minute exercise bout followed by a 15-minute performance ride	Endurance-trained cyclists asked to maintain training levels study (cycling at least 150 miles per week). Subject had to have been in abstain from strenuous exercise for the previous 24 hours to complete 2 randomly ordered exercise trials.	Endurance-trained cyclists (including triathletes and duathletes)	Few differences in exercise metabolism when raisins and the sports gel were provided as pre-exercise feedings.	Minor differences in metabolism and no difference in performance were detected between the trials. Raisins appear to be a cost-effective source of carbohydrate for pre-exercise feeding in comparison to sports gel for short-term exercise bouts.	I (kJ) Raisin: 189.5± 69.9 Gel: 188.0± 64.8	No	PHYSIOLOGY	NUTRIENTS
558	2007-11-01	Rontoyanni VG, Baic S, Cooper AR. Nutrition. 2007 Nov-Dec;23(11-12):773-7.	Association between nocturnal sleep duration, body fatness, and dietary intake in Greek women.	2005	Greece	n=30 (0/30)	To associate nocturnal sleep duration with body fatness, energy, and macronutrient intake in female adults.	30–60	24h DR WFR- 2d	Dietplan 6 (Forestfield Software Ltd., West Sussex, UK) nutritional analysis software.	No	No	No	No	No	Interventions may even play a role alongside the more widely recognized approaches of dietary modification and increased physical activity in the treatment and prevention of obesity.	1639.7±438.4 kcal	NO	BODY COMPOSITION	FOOD PATTERN
559	2007-12-01	Orfanos P, Naska A, Trichopoulos D, Slimani N, Ferrari P, van Bakel M, et al.and Trichopoulou A. Public Health Nutr. 2007 Dec;10(12):1515-25.	Eating out of home and its correlates in 10 European countries. The European Prospective Investigation into Cancer and Nutrition (EPIC) study.	1995-2000	10 European countries	n= 34270 (12537 / 21733)	To compare the average out-of-home consumption of foods and beverages, as well as energy intake, among populations from 10 European countries and to describe the characteristics of substantial OH eaters, as defined for the purpose of the present study, in comparison to other individuals.	35-74	24h DR	EPIC Nutrient Database (ENDB).	Energy cost coefficient of each activity (Energy Requirement Oxford University Press, 1990).	Physical activity was Self- or interviewer-administered questionnaire	No	PA and sedentary levels at work. PA at leisure.	Increased EI and reduced PA (both at work and at leisure)	Eating outside the home associated with sedentary lifestyle and increased EI. Longitudinal work is needed on assessing the relationship of obesity, PA or other personal characteristics and lifestyle choices with substantial OH eating.	To see table 3 at orginal article (EI (kcal)) At and Out of home/by country and sex.	NO	FOOD PATTERNS	FOOD PATTERNS
560	2007-12-01	Pilichiewicz AN, Papadopoulos P, Brennan IM, Little TJ, Meyer JH, Wishart JM, Horowitz M, Feinle-Bisset C. Am J Physiol Regul Integr Comp Physiol. 2007.Dec;293(6):R2170-8.	Load-dependent effects of duodenal lipid on antropyloroduodenal motility, plasma CCK and PYY, and energy intake in healthy men.	NO	Australia	n=16 (16/0)	To evaluate the load-dependent effects of intraduodenal lipid on APD motility, plasma CCK and PYY, appetite, and energy intake	31 ±3	I intraduodenal infusion of a lipid emulsion and measured consumption at the buffet-style meal.	Software (Foodworks Version 3.01; Xyris Software, Highgate Hill, QLD, Australia)	NO	NO	NO	NO	NO	NO	I (Kcal) Control: 1,289 ± 62 Intralipid: IL0.25: IL1.5: IL4:	NO	PHYSIOLOGY	PHYSIOLOGY
561	2007-12-01	Ratamess NA, Hoffman JR, Ross R, Shanklin M, Faigenbaum AD, Kang J. Int J Sport Nutr Exerc Metab. 2007 Dec;17(6):608-23.	Effects of an amino acid/creatine energy supplement on the acute hormonal response to resistance exercise.	NO	USA	n=8 (8/0)	To examine the acute to resistance exercise with and without prior consumption of an amino acid/creatine/energy supplement.	20.5 ±1.6	I (supplement consuming of essntial amino accids, creatine, taurine, caffeine and glucuronolactone)	No	No	I maximal strength testing (1RM) RPE 0-10pt: (10pt)	Resistence-trained men (minimun 3y of experience)	Resistance exercise: (Squat exercise; 6x10. 75%RM)	Resistance exercise: (Squat exercise; 6x10. 75%RM)	Initial consumption of "energy drink" and high intensity of resistance exercise produce ergogenic effects	I Supplement consuming of essntial amino accids, creatine, taurine, caffeine and glucuronolactone: 45kcal Placebo: 60kcal	NO	PHYSIOLOGY	NUTRIENTS
562	2007-12-01	Stephens BR, Sautter JM, Holtz KA, Sharoff CG, Chipkin SR, Braun B. Appl Physiol Nutr Metab. 2007 Dec;32(6):1139-47.	Effect of timing of energy and carbohydrate replacement on post-exercise insulin action.	NO	USA	n=9 (6/3)	To determine how timing energy and carbohydrate replacement proximate to an exercise bout influences exercise-enhanced insulin action.	26-33	I (Standardized meal)	No	IC (TrueMax2400 Metabolic MeasureMalet System, Parvomedics) Black et al. 2005; Hagobian and Braun 2006. REE was multiplied by an activity factor varying between 1.5 and 1.7, dependent upon the individual’s reported habitual activity level, to provide an estimate of total daily energy expenditure (TDEE).	I • VO2peak by cycle ergometer (SensorMedics 800, Yorba Linda, Calif.) or treadmill (Life- Fitness 9100 HR, Schiller Park, Ill. •Heart rate was measured and recorded throughout the test by telemetry using a Polar monitor (Polar Electro Oy, Kempele, Finland) • (62.9 ± 2.8 min cycle ergometry at 65% VO2 peak followed by ten 30 s sprints)	Subjects with more than 5 h/week of physical activity	Activity factor varying between 1.5 and 1.7, dependent upon the individual’s reported habitual activity level,	62.9 ± 2.8 min cycle ergometry at 65% VO2 peak followed by ten 30 s sprints	A bout of exercise enhances insulin action even when expended energy and carbohydrate are replaced. Further, timing of energy and carbohydrate consumption subtly modulates the effectiveness of exercise to enhance insulin action.	909.8 ± 52.2 kcal The meal energy content comprised 30% of each subject’s TDEE. Carbohydrate, fat, and protein contents of each meal were 63.4% ± 0.8%, 23.6% ± 1.6%, and 13.0% ± 1.5%, respectively. The meal was given immediately before exercise (Pre), immediately after exercise (ImmPost), or 3 h after exercise (Delay).	REE was 1738.8 ± 96.7 kcals and the estimated TDEE was 2923.2 ± 151.4 kcals.	PHYSIOLOGY	NUTRIENTS
563	2008-01-01	Little TJ, Feltrin KL, Horowitz M, Meyer JH, Wishart J, Chapman IM, Feinle-Bisset C. Am J Physiol Regul Integr Comp Physiol. 2008 Jan;294(1):R45-51.	A high-fat diet raises fasting plasma CCK but does not affect upper gut motility, PYY, and ghrelin, or energy intake during CCK-8 infusion in lean men.	NO	Australia	n=10 (10/0)	To evaluate in healthy lean male subjects the hypothesis that exposure to a HF diet for a period would attenuate the effects of an intravenous infusion of CCK-8 energy intake.	18 –28	I Foods with no nutritional information, ensuring subjects were unaware of the macronutrient composition	Buffet meal were analyzed using commercially available software (Foodworks 3.01; Xyris Software, Highgate Hill, Queensland, Australia)	NO	NO	Healthy lean men	NO	NO	NO	kJ High-fat: 15546±43 Low-fat: 15335±530	NO	PHYSIOLOGY
564	2008-01-01	Pynaert I, Matthys C, Bacquer DD, Backer GD, Henauw SD. Eur J Clin Nutr. 2008 Jan;62(1):104-10. Epub 2007 Feb 21.	Evaluation of a 2-day food record to determine iron, calcium and vitamin C intake in young Belgian women.	2002	Belgium	n = 51 (0/51)	To assess a 2-day food record (FR) for the assessment of iron, calcium and vitamin C intake.	18-39	FR-2d FR-11d	Dutch food omposition tables (NEVO, 1996, 2001) Belgian food composition tables (NUBEL, 1995, 1999) and the McCance and Widdowson food composition table (Holland et al., 1991).	BMR: Schofield, 1990.	IPAQ, 2002.	No	No	PA (n=50): inactive 24.0%, minimally active 38.0% and health enhancing physical active 38.0%.	Women in different categories of education, occupation, smoking habit and physical activity	FR-11d:1888 kcal/day FR-2d: 1960 kcal/day	NO	METHODOLOGY	METHODOLOGY
566	2008-02-01	Beydoun MA, Wang Y. Prev Med. 2008 Feb;46(2):145-53.	Do nutrition knowledge and beliefs modify the association of socio-economic factors and diet quality among US adults?	1994-1996	USA	n=4356 (2219/ 2137)	To examine the effects of socio-economic status factors on diet quality and fruits and vegetables intake among US adults and effect modification by nutrition knowledge and beliefs	20–65	24h DR Diet and Health Knowledge Survey (DHKS).	CSFII,1994–96	NO	NO	NO	NO	NO	NO	I (Survey)	NO	FODD PATTERN	FODD PATTERN
567	2008-02-01	Camões M, Lopes C. Public Health Nutr. 2008 Aug;11(8):841-8.	Dietary intake and different types of physical activity: full-day energy expenditure, occupational and leisure-time.	NO	Portugal	n=2404 (920.7/ 1483.3)	To describe the relationship between dietary intake and different levels and types of physical activity.	18- 92	Semi-quantitative FFQ	Composition Table of Portuguese Food. Lisbon: National Institute of Health Dr Ricardo Jorge, 1985.	METs Energy expenditure was estimated by multiplying the related METs by the time spent in each activity (min/d)	EPIPorto PA questionnaire (Pols et al., 1997).	Yes	Sedentary group and active group	Participants with less than 10% of energy expenditure at a moderate or high intensity level (4 METs) during occupational activities, leisure time or throughout the day were categorised as sedentary,	Higher levels of PA in leisure time were associated with higher intakes of micronutrients and lower intakes of saturated fat, particularly in females. For total and occupational PA, similar nutrient intake was observed between active and sedentary individuals.	Males Active: 2484±610 kcal Sedentary: 2359±579 kcal Females Active: 2121 ±532 kcal Sedentary: 2083±500 kcal	Males Active: 2570±592 kcal Sedentary: 2336±576 kcal Females Active: 2145±538 kcal Sedentary: 2082±50 kcal	ENERGY BLANCE	ENERGY BLANCE
569	2008-02-01	Thompson FE, Kipnis V, Midthune D, Freedman LS, Carroll RJ, Subar AF, Brown CC, Butcher MS, Mouw T, Leitzmann M, Schatzkin A. Public Health Nutr. 2008 Feb;11(2):183-95.	Performance of a food-frequency questionnaire in the US NIH-AARP (National Institutes of Health-American Association of Retired Persons) Diet and Health Study.	1995	USA	n= 1953 (987/966)	To evalue the performance of the food-frequency questionnaire administered to participants in the US NIH-AARP.	50-71	FFQ 24h DR	Survey databases (1989–91 initially, and 1994–96 as it became available). Nutrient composition database is used for both FIAS and USDA’s CSFII.	NO	Question	NO	Physical activity (%) Never/rarely 1–3/month 1–2/week 3–4/week >4/week Unknown	NO	NO	Male FFQ First: 1953 kcal Second: 1867 Male 24h DR First: 2231 kcal Second: 2192 kcal Female FFQ First: 1540 kcal Second: 1464 kcal Female 24h DR First: 1592 kcal Second: 1568 kcal	No	METHODOLOGY	METHODOLOGY
570	2008-03-01	Hagobian TA, Sharoff CG, Braun B. Metabolism. 2008 Mar;57(3):393-8.	Effects of short-term exercise and energy surplus on hormones related to regulation of energy balance.	2006	USA	n= 9 (6 /3)	To determine whether exercise counters the hormonal effects of energy surplus independent of changes in energy balance.	28 ± 8	No	No	IC • The measured REE was multiplied by an activity factor from 1.5 to 1.8 • Continuous progressive exercise test either on a cycle ergometer (SensorMedics 800; SensorMedics, Yorba Linda, CA) or a treadmill (Life Fitness 9100HR; Life Fitness, Schiller Park, IL) to determine peak oxygen consumption using an online metabolic system (Parvomedics TrueMax 2400; Consentius Technologies, Sandy, UT).	I • Exercise protocol on a cycle ergometer or treadmill at 60% of peak oxygen consumption. To ensure that the exercise intensity and energy expenditure were correct, oxygen consumption was measured during the initial 20 minutes of exercise.	Regular aerobic exercise (range, 5-8 h/wk)	Exercise protocol on a cycle ergometer or treadmill	Effect of Exercise in overfed and ldifferents hormones related to regulation of energy balance	Effect of short-term exercise on fasting leptin and insulin depends on energy balance but the ghrelin response may be partially mediated by effects of exercise independent of energy balance.	I (kJ/d) Baseline: 12088±3117 Overfed (OF): 15410 ± 3782 OF+Exercise (EX): 18376 ± 4816	I (kJ/d) Baseline:112171 ± 2979 Overfed (OF):12 196 ± 2996 OF+Exercise (EX): 15251 ± 3920	ENERGY BALANCE	PHYSIOLOGY
571	2008-03-01	Reedy J, Krebs-Smith SM. J Am Diet Assoc. 2008 Mar;108(3):522-8.	A comparison of food-based recommendations and nutrient values of three food guides: USDA's MyPyramid, NHLBI's Dietary Approaches to Stop Hypertension Eating Plan, and Harvard's Healthy Eating Pyramid.	2005	USA	n=3	To compare food-based recommendations and nutrient values of three food guides: USDA’s MyPyramid NHLBI’s DASH Eating Plan Harvard’s Healthy Eating Pyramid	19 -51	No	USDA, Dietary Guidelines of Americans, 2005.	NO	NO	NO	NO	NO	NO	USDA’s MyPyramid NHLBI’s: 1987 kcal/day DASH Eating Plan: 1905 kcal/day Harvard’s Healthy Eating Pyramid: 1941 kcal/day	NO	METHDOLOGY	METHODOLOGY
573	2008-04-01	Rumpler WV, Kramer M, Rhodes DG, Moshfegh AJ, Paul DR. Eur J Clin Nutr. 2008 Apr;62(4):544-52.	Identifying sources of reporting error using measured food intake.	NO	USA	n= 12 (12/0)	To investigate the magnitude and relative contribution of different sources of measurement errors present in the estimation of food intake via the 24-h recall technique.	39±9	Measured food intake (MFI) Automated Multiple Pass Method (AMPM) 24h DR	USDA Nutrient Database for Standard Reference Release 15 (US Department of Agriculture ARS, 2002).	NO	NO	NO	NO	NO	NO	Measured: 10.9±2.2 MJ/day Reported: 10.7±2.3 MJ/day	NO	METHODOLOGY	METHODOLOGY
574	2008-05-01	Feltrin KL, Little TJ, Meyer JH, Horowitz M, Rades T, Wishart J, Feinle-Bisset C. Am J Clin Nutr. 2008 May;87(5):1181-7.	Comparative effects of intraduodenal infusions of lauric and oleic acids on antropyloroduodenal motility, plasma cholecystokinin and peptide YY, appetite, and energy intake in healthy men.	NO	NO	n=13 (13/0)	To study the effects of equicaloric loads of C12 and C18 on antropyloroduodenal (APD) motility, plasma concentrations of cholecystokinin (CCK) and peptide YY (PYY), appetite, and energy intake.	20-46	I Intraduodenal infusions and weight buffet meal	FOOD WORKS 3.0; Xyris Software, Highgate Hill, Queensland, Australia.	NO	NO	NO	NO	NO	NO	(kcal) Control: 1265 ± 92 after 60-min intraduodenal infusion of auric acid: 1134 ± 80 after 60-min intraduodenal oleic acid: 1249 ±72	NO	PHYSIOLOGY	APETITO
576	2008-05-01	Neuhouser ML, Tinker L, Shaw PA, Schoeller D, Bingham SA, Horn LV, Beresford SA, Caan B, Thomson C, Satterfield S, Kuller L, Heiss G, Smit E, Sarto G, Ockene J, Stefanick ML, Assaf A, Runswick S, Prentice RL. Am J Epidemiol. 2008 May 15;167(10):1247-59.	Use of recovery biomarkers to calibrate nutrient consumption self-reports in the Women's Health Initiative.	2004-2005	USA	n= 544 (0/544)	To assess these methodological issues in the dietary modification trial of the Women’s Health Initiative (WHI).	50-79	FFQ	Nutrient database used is the Nutrition Data System for Research (version 2005; University of Minnesota, Minneapolis, Minnesota).	DLW	Standard, self-reported assessment instruments on physical activity. Recreational physical activity (number of times per week) Physical activity (metabolic equivalents/week)	NO	Recreational physical activity (% number of times per week): <2 2-3 ≥4	Recreational physical activity (% number of times per week): <2 2-3 ≥4 Physical activity (metabolic equivalents/week)	FFQ/TEE	(Geometric mean) (Kcal) Intervention arm:1379 Comparison arm: 1,505	(Geometric mean) (kcal) US respiratory quotientz 2059 WHI respiratory quotient: 2,029	METHODOLOGY	METHODOLOGY
578	2008-05-01	Weijzen PL, Liem DG, Zandstra EH, de Graaf C. Appetite. 2008 Mar-May;50(2-3):435-42.	Sensory specific satiety and intake: the difference between nibble- and bar-size snacks.	NO	Netherlands	n=59 (5/54)	To investigate whether consumption of a nibble-size snack, as compared to a bar-size snack, leads to more sensory specific satiety whether attention to consumption.	18–63	I (snack bars and ad libitum snacks)	NO	NO	NO	NO	NO	NO	NO	(kJ/100 g.) CONTROL: • Nibble bar of 38.4 ± 3.8g.: 1843 • Bar of 43.6 ± 3.9g,: 1843 ATTENTION : • Nibble bar of 39.8 ± 3.7g.: 1843 • Bar of 39.7 ± 3.5 g,: 1843	NO	APETITO	NUTRIENTS
579	2008-05-01	Yanetz R, Kipnis V, Carroll RJ, Dodd KW, Subar AF, Schatzkin A, Freedman LS. J Am Diet Assoc. 2008 Mar;108(3):455-64; discussion 464. Erratum in: J Am Diet Assoc. 2008 May;108(5):890.	Using biomarker data to adjust estimates of the distribution of usual intakes for misreporting: application to energy intake in the US population.	1999-2000	USA	n= 261 (38/ 223)	To make a a new method (National Research Council-Biomarker [NRC-B]) for estimating population distributions of usual dietary intake from national survey 24-hour recall data, using additional biomarker data from an external study to adjust for such dietary misreporting.	40-69	24h DR	CSFII 1994-96	NO	NO	NO	NO	NO	NO	Male CSFII Traditional: 2274±5 kcal/d NRCa: 2216.4 kcal/d NRC-Biomarker : 2385±38 kcal/d NHANES Traditional: 2484±7 kcal/d NRC-Biomarker: 2620±43 kcal/d Female CSFII: Traditional: 1595±2 kcal/d NRCa: 1555±1 kcal/d NRC-Biomarker :1714±35 kcal/d NHANES.Traditional: 1777±4 kcal/d . NRC-Biomarker: 1962±42 kcal/d	NO	METHODOLOGY	METHODOLOGY
580	2008-06-01	Chinnock A. Public Health Nutr. 2008 Jan;11(1):65-75.	Validation of a diet history questionnaire for use with Costa Rican adults.	1996-1998	Costa Rica	n= 66 (30/ 30)	To validate a diet history questionnaire (DHQ) using a weighed food record (WFR) as the standard method in the estimation of food consumption and nutrient intake.	20- 65	DH-28d WFR-7d	Central American Food Composition Tables and software created in EPIC 2000.	BMR X 1.2	factor correction of: 1.2	NO	NO	When the mean daily EI of each individual was compared with the value calculated from the BMR X 1,2. 16 subjects underreported consumption in the WFR, of whom 10 lost weight during the week when the WFR data were collected. When the same procedure was carried out for the DHQ1 data, 17 subjects were identified as underreporters.	NO	Mean±SD (MJ day-1) Male: WFR: 10.82±3.24 DHQ1: 12.79±4.64 Female: WFR: 7.32±1.95 DHQ1: 7.74±2.99	NO	METHODOLOGY	METHODOLOGY
581	2008-07-01	Hallund J, Hatlöy A, Benesi I, Thilsted SH. Eur J Clin Nutr. 2008 Jul;62(7):866-71.	Snacks are important for fat and vitamin intakes among rural African women: a cross-sectional study from Malawi.	1999	Malawi	n=44 (0/44)	To estimate the contribution of energy and selected nutrients from foods eaten as snacks and as meals	27±9	24h DR WR-2d	Composition tables (Damton et al., 1988; West et al., 1988; Nordeide, 1995). Local food composition data (Ferguson et al., 1989).	Nutrient adequacy ratio (NAR) were calculated by the recommended energy/nutrient intake. Time of lactation and a moderate physical activity level was calculated by (1.64 X BMR) (FAO/WHO/UNU, 1985).	Moderate physical activity level (1.64 X BMR) (FAO/WHO/UNU, 1985).	Farming was the primary activity for 25 women,six women were students and the remaining had unskilled labour and small business as their primary activity.	The head of the household was interviewed using precoded and pre-tested questionnaires	The daily energy and nutrient intakes and NARs of the nonlactating and lactating women are shown in Table 1 of original article. The median energy intake was below the recommended intake for both groups of women.	NO	Mean (MJ/day ) •Non-lactating: 7.5 •Lactating: 8.2	Mean (MJ/day ) Nutrient adequacy ratio (NAR): •Non-lactating: 0.88 •Lactating: 0.82	NUTRIENT	NUTRIENT
582	2008-07-01	Shi Z, McEvoy M, Luu J, Attia J. Int J Obes (Lond). 2008 Dec;32(12):1835-40.	Dietary fat and sleep duration in Chinese men and women.	2002	China	n=2828 (1298/ 1530)	To determine whether there exists a significant association between sleep duration and fat intake.	47	WFR-3d	The Chinese Food Composition Table.	NO	National survey of nutrition and health, (2002). A pre-coded questionnaire. Interviews took approximately 2 h to complete and included questions on diet, sociodemographic information, medical history, cigarette smoking, physical activity and other lifestyle factors. Occupation was recoded into manual or non-manual based on a question with 12 occupational categories. Active commuting (walking or c…	NO	Sleep was assessed by asking how many hours the participants slept every day. It was further recoded into three categories: 7–9h day -1, less than 7 h day- 1 and equal to or more than 9 h day -1.	Sleep-related as patron of PA or Pinactivity (sedentarypatron) related with manual job	Association between decreased sleep duration and increased fat intake in humans. Given the trend towards decreased sleep duration in modern societies and the parallel obesity epidemic.	Sleep duration <7h: 9483.5± 149.8 kJ Sleep duration 7h-9h: 9811.5± 60.7 kJ Sleep duration >9h: 10130.3± 114.6 kJ	NO	FOOD PATTERN	PHYSIOLOGY
583	2008-07-01	Tesfaye F, Byass P, Wall S. Public Health Nutr. 2008 Jul;11(7):675-83. doi: 10.1017/S1368980008001705. Epub 2008 Feb 18.	Concurrent comparison of energy intake and expenditure among adults in Butajira District, Ethiopia.	NO	Ethiopia	n=619 (244/375)	To estimate and compare dietary energy intake (DEI) and total energy expenditure (TEE) among adults, using questionnaires.	25-64	(Jamaica and South Africa) quantitative FFQ	Institute (1995) Food Composition Tables for Ethiopia. Part I–IV. Addis Ababa: EHNRI.	TEE of individuals was estimated from the type and duration of reported activities and their respective BMR. MET (metabolic energy equivalent task) Schofield equation et al., 1985.	PAL was calculated as the ratio of TEE to the estimated BMR (i.e. PAL=TEE/BMR)	Occupation (n, %): Farming and petty trading are the main means of livelihood in the area.	Low, medium and high activity levels using their estimated PAL and the classification of the FAO/WHO/United Nations University (UNU) Expert Consultation	Questionnaires were prepared to allow the collection of data on ‘habitual’ food intake and usual pattern of physical activity.	Dietary history and physical activity questionnaires provide comparable estimates of mean energy intake and expenditure at a population level.	Mean±SD (kcal ) Males: 1901±799 Females: 1720±648	Mean±SD (kcal ) Males: 2124±488 Females: 1925±515	ENERGY BALANCE	ENERGY BALANCE
584	2008-08-01	Schröder H, Vila J, Marrugat J, Covas MI. J Nutr. 2008 Aug;138(8):1476-81.	Low energy density diets are associated with favorable nutrient intake profile and adequacy in free-living elderly men and women.	2000 -2005	Spain	n=2244 (1150/ 1094)	To characterize the dietary pattern associated with a low energy density diet and determine its nutrient adequacy in elderly men and women.	Male: 71.7± 4.4 Female71.5±4.4	(165-item ) FFQ and alcoholic and nonalcoholic beverages.	Spanish food tables (Moreiras O et al., 2003; CESNID, 2004).	Nutrient adequacy score (NAS) defined as average daily intake of a nutrient divided by the age- and sex-specific recommended intake. The BMR was calculated using predictive equations of the FAO/WHO/UNU. Based on sex, age, and body weight [for men .60 y, BMR (MJ/d) =2.04 + 0.0565 X weight (kg); for women.60 y, BMR= 2.49 + 0.0439 X weight (kg).	Minnesota (Leisure time physical activity, (MET min/d))	Analysis excluded subjects who reported energy consumption corresponding to a physical activity level of .2.4 from analysis (n=254).A physical activity level (PAL) of.2.4 is unrealistic for our population, because it exceeds the established upper limit for strenuous work or highly active leisure.	Leisure time physical activity, (MET min/d) adjusted for sex.	Leisure time physical activity adjusted for sex and energy density (3 tertile)	No specific dates of PA	Males: 1.20± 0.27 kcal/g Females: 1.10± 0.27 kcal/g	Means (range) Leisure time physical activity,(MET min/d): Men:461.5 ± 427.8 Women:244.1 ± 222.3 Low energy reporters (%) Energy intake divided by basal metabolic rate <1.2: Men: 28.9 (26.3 - 31.5) Women: 35.4 (32.7-38.3)	FOOD PATTERNS	FOOD PATTERNS
585	2008-08-01	Zizza CA, Duffy PA, Gerrior SA. Obesity (Silver Spring). 2008 Aug;16(8):1908-13.	Food Insecurity Is not Associated With Lower Energy Intakes.	1999-2002	USA	n= 5640	To analyze the association between food insecurity and total daily energy intakes in American men and women.	31-60	24h DR Food security survey module (FSSM)	USDA Food and Nutrient Database for Dietary Studies, 1.0 (2004, Beltsville.	No	No	No	No	No	Explored the relationship of rising obesity levels and the technical change that has made food less expensive and physical activity more expensive. Changes in the relative costs of food and physical activity would have different effects depending on an individuals’ income.	Male Food secure 2710.0 kcal Marginally food secure: 2843.2 kcal Food insecure without hunger 2928.1 kcal Food insecure with hunger: 2727.7 kcal Women Food secure:1896.5 kcal Marginally food secure:1964.0 kcal Food insecure without hunger: 1902.7 kcal Food insecure with hunger: 1995.4 kcal	NO	FOOD PATTERNS	FOOD PATTERNS
586	2008-09-01	Chaput JP, Drapeau V, Poirier P, Teasdale N, Tremblay A. Psychosom Med. 2008 Sep;70(7):797-804.	Glycemic Instability and Spontaneous Energy Intake: Association With Knowledge-Based Work	No	NO	n=14 (0/14)	To study the impact of knowledge-based work on spontaneous energy intake and glucose homeostasis.	22.8± 2.3	DR	Canadian Nutrient File by a dietician.	No	No	Moderate active: >3 hours of physical activity/ week	No	Yes	Yes	Spontaneous Energy Intake in the Buffet-Type Meal after experimental condition Control condition: 860±223 kcal Reading-writing condition: 1063 ±243 kcal Rest-battery: 1113 ±244 kcal Mean Energy and Macronutrient Intake for the Rest of the Day in Each of the Experimental Condition Control condition: 1143 ±340 kcal Reading-writing condition: 1168 ± 332 kcal Rest-battery: 1206 ± 412 kcal	No	FOOD PATTERNS	PHYSIOLOGY
588	2008-10-01	Doucet E, Laviolette M, Imbeault P, Strychar I, Rabasa-Lhoret R, Prud'homme D. Metabolism. 2008 Oct;57(10):1458-64.	Total peptide YY is a correlate of postprandial energy expenditure but not of appetite or energy intake in healthy women	NO	Canada	n=25 (0/25)	To determine whether total ghrelin and PYY after a standardized meal predict appetite scores and ad libitum energy intake and to examine the relationship between them.	50.4 ± 2.0	I ad libitum standardized meal	I The standardized breakfast test meal consisted of 2 slices of whole wheat bread (80 g), peanut butter (20 g), strawberry jam (20 g), cheddar cheese 27% milk fat (20 g), and orange juice (250 mL). The total energy content was 575 kcal (2400 kJ) (57% carbohydrates, 13% protein, 30% lipids). Energy intake was measured during an ad libitum buffet-type meal offered to subjects at lunch time (3 hours…	No	NO	12-hour overnight fast and no intense physical activity or alcohol intake for at least 24 hours before testing	NO	NO	NO	533.9 ± 252.3 kcal	To see original article Fig.3. Kcal/min pospandrial EI after 180 min.	APETITO	PHYSIOLOGY
591	2008-11-01	Campbell WW, Johnson CA, McCabe GP, Carnell NS. Am J Clin Nutr. 2008 Nov;88(5):1322-9.	Dietary protein requirements of younger and older adults.	1998-2003	USA	n= 42 (19/23)	To evaluate effect of age on the EAR and RDA for protein.	21-46 63-81	1 wk of unrestricted habitual food intake. One multivitamin and multimineral supplement tablet (Advanced Formula Centrum; Wyeth Consume Healthcare, Madison, NJ) was provided to the subjects daily. Ad libitum water intake was allowed.	Nutritionist Pro computer software (version 1.5, First Databank Inc, San Bruno, CA).	Each subject’s energy requirement was estimated to equal their resting energy expenditure [predicted from a sex-specific Harris- Benedict equation] times 1.70 (all women and most men) up to 2.6 ( 1.7 for one older man and a few YM) to account for the energy expenditure of physical activity.	Factor correction of: 1.70 (all women and most men) up to 2.6 ( 1.7 for one older man and a few YM) to account for the energy expenditure of physical activity.	No	Factor of PA related to age and sex to protein requeriments	Average requirement and adequate allowance for protein	No directly but they conclued with allowance of 0.8 g protein kg body wt 1 d-1 is adequate to meet the minimum dietary needs of virtually all older persons, independtly of PA.	Young male Low Protein: 13.7 ± 2.7MJ/d Medium Protein: 13.5 ± 2.3 MJ/d High Protein: 13.5 ±2.5MJ/d Young female Low Protein: 10.4 ±0.6 MJ/d Medium Protein:10.4 ±0.7 MJ/d High Protein: 10.4 ± 0.6 MJ/d Older male Low Protein:9.3 ±1.8 MJ/d Medium Protein: 11.4 ±1.5 MJ/d High Protein:11.8 ± 1.9MJ/d Older female Low Protein: 9.3 ± 0.9 MJ/d Medium Protein: 9.3 ± 0.9 MJ/d High Protein: 9.3 ± 0.9 MJ/d	NO	NUTRIENTS	NUTRIENTS
592	2008-11-01	Okubo H, Sasaki S, Rafamantanantsoa HH, Ishikawa-Takata K, Okazaki H, Tabata I. Eur J Clin Nutr. 2008 Nov;62(11):1343-50.	Validation of self-reported energy intake by a self-administered diet history questionnaire using the doubly labeled water method in 140 Japanese adults.	2003	Japan	n= 140 (67 /73)	To validate reported energy intake (rEI) with a self-administered diet history questionnaire (DHQ) against total energy expenditure (TEE) by the doubly labeled water (DLW) method.	20-59	DH	Tables of Food Composition in Japan (Science and Technology Agency, 2000).	DLW •TEE (kcal/day) calculation was performed using a modified Weir’s formulaWeir, 1949 based on rCO2 (mol/day) and food quotient (FQ): TEE = 3:9 (rCO2/FQ)+ 1.1 x (rCO2) •BMR was estimated according to the 6th Recommended Dietary Allowances for Japanese Ministry of Health Welfare (1999).	A physical activity level (PAL), was calculated as TEE divided by basal metabolic rate (BMR). PAL: Men:1.70±0.21 Women:1.69±0.27 6th RecomMaleded Dietary Allowances for Japanese Ministry of Health Welfare (1999).	Four physical activity questionnaires No by email	PAL related to sex and DH	PAL was calculated as TEE divided by basal metabolic rate (BMR).	EI assessed with DHQ correlated low to modestly with TEE measured by DLW. In addition, DHQ underestimated energy intake at a group level. Caution is needed when energy intake was evaluated by DHQ at both individual and group levels.	EIDLW Male: 10.0±2.1 MJ/day Female: 8.2±2.0 MJ/day rEI DHQ1 Male: 8.8±2.4 MJ/day Female: 7.7±1.7 MJ/day rEI DHQ2 Male: 8.9±2.5 MJ/day Female: 7.4±1.5 MJ/day	Male: 10.7±1.7 MJ/day Female: 8.3±1.2 MJ/day	METHODOLOGY
593	2008-11-01	Scagliusi FB, Ferriolli E, Pfrimer K, Laureano C, Cunha CS, Gualano B, Lourenço B, Lancha AH. Br J Nutr. 2008 Nov;100(5):1060-8.	Under-reporting of energy intake is more prevalent in a healthy dietary pattern cluster.	2004-2006	nigeria	n=65	To determine whether under-reporting rates vary between dietary pattern clusters.	18 - 57	FFQ 24h DR	Brazilian food composition tables. USDA National Nutrient Database for Standard Reference (release 17)	DLW TEE was determined using the modified Weir equation	No	No	No	No	No	Cluster 1: ‘sweet foods’: 8.93 MJ/d Cluster 2: ‘starchy foods’: 8.18 MJ/d Cluster 3: ‘healthy’: 6.66 MJ/d	Cluster 1: ‘sweet foods’: 10.42 MJ/d Cluster 2: ‘starchy foods’: 11.73 MJ/d Cluster 3: ‘healthy’: 11.37 MJ/d	FOOD PATTERNS	FOOD PATTERNS
594	2008-12-01	Harris CL, George VA. Eat Behav. 2008 Dec;9.	The impact of dietary restraint and moderate-intensity exercise on post-exercise energy intake in sedentary males.	NO	USA	n=18 (18/0)	To investigate the unknown role of dietary restraint, BMI, and dieting status on acute and 12-hour post-exercise energy intake in sedentary males following moderate-intensity exercise.	30±8	TFEQ	NO	No	Treadmill	NO	NO	Yes	Yes	To see original article	NO	ENERGY BALANCE	ENERGY BALANCE
595	2008-12-01	Hornick BA, Krester AJ, Nicklas TA. JAm Diet Assoc. 2008 Dec;108(12):2077-83.	Menu modeling with MyPyramid food patterns: incremental dietary changes lead to dramatic improvements in diet quality of menus.	2005	USA	n= 250 (0/250)	To evaluate the effects of gradual dietary changes on diet quality.	31- 50	I	Nutrient analysis software (Genesis R&D, version 8.8, 2006, ESHA Research, Salem, OR).	NO	NO	NO	NO	NO	NO	Baseline: 2246 kcal Phase 1: 1981 kcal Phase 2: 1961 kcal Phase 3: 1914 kcal	NO	FOOD PATTERNS	FOOD PATTERNS
596	2008-12-01	Oldewage-Theron WH, Samuel FO, Venter CS. J Hum Nutr Diet. 2008 Dec;21(6):566-74.	Zinc deficiency among the elderly attending a care centre in Sharpeville, South Africa.	NO	South Africa	n= 170 (22-148)	To assess dietary intake	60-110	24h DR	NO	Estimated energy requirements (EER) Institute of Medicine, 2002. calculated with a physical activity level factor of 1.0 for sedentary men and women.	Physical activity level (PAL) factor of 1.0 for sedentary men and women.	NO	Energy intake related to estimated energy requirements (PAL of 1.0 for both sex)	EER (PAL) related to EI	Energy intake in this study, which was low in comparison to the estimated energy requirements	mean (SD) (kJ) 5041.1±2115.4	(EER) (range) (kJ) 6185–6809	NUTRIENTS	NUTRIENTS
597	2009-01-01	Biltoft-Jensen A, Matthiessen J, Rasmussen LB, Fagt S, Groth MV, Hels O. Br J Nutr 2009;102(12):1838-46.	Validation of the Danish 7-day pre-coded food diary among adults: energy intake v. energy expenditure and recording length	No	Denmark	n=138 (68/70)	To quantify misreporting by comparing EI estimated from the Danish pre-coded food diary against energy expenditure measured with a validated position-and-motion instrument.	20-59	FD-7d	National Food Institute, Technical University of Denmark, and the Danish Food Composition Databank.	Monitor, ActiRegw; PreMed AS, Oslo, Norway). BMR=Equation Garby et al. (1988). EE=PALx BMR	Hustvedt et al. 2004.	Excluded athletes.	Excluded athletes.	Yes	Yes	Male 11.9± 2.3 MJ Female 9.0± 1.6 MJ	Male 13.9± 2.2 MJ/d Female 10.2±1.6 MJ/d	METHODOLOGY	METHODOLOGY
598	2009-01-01	Castro MA, Barros RR, Bueno MB, César, Fisberg RM. Rev Saude Publica 2009;43(6):991-7.	Trans fatty acid intake among the population of the city of São Paulo, Southeasthern Brazil	2003	Brazil	n=1405 (713;325/388 adults /782; 378/404 elderly)	To analyze the monounsaturated and polyunsaturated trans fatty acid intake among the general population.	20-59 and >60	24h DR	Nutrition Data System for Research (version 5.0, 2007, Nutrition Coordinating Center, Minneapolis, US). USDA nutritional composition table.	No	No	No	No	No	No	Adults: Male (2.083±42.1), female (1.603±40.0); elderly: male (1.718±38.5), female (1.419±31.5) kcal	No	NUTRIENTS	NUTRIENTS
600	2009-01-01	Elbers CC , Kovel CG , van der Schouw YT , Meijboom JR , Bauer F, Grobbee DE , et al. PLoS One 2009;4(9):e7070.	Variants in Neuropeptide Y Receptor 1 and 5 Are Associated with Nutrient-Specific Food Intake and Are Under Recent Selection in Europeans	2001-2002	Netherlands	n=380 (380/0)	To investigate the role of single nucleotide polymorphisms (SNPs) in NPY1R, NPY2R and NPY5R genes in the total and nutrient-specific energy intake in a Dutch study population of 400 healthy older men.	60.40± 11.22	Semi-quantitative FFQ	de Kleijn MJ, van der Schouw YT, Wilson PW, Adlercreutz H, Mazur W, et al. (2001)	No	No	No	No	No	No	2255±517 kcal	No	PHYSIOLOGY	PHYSIOLOGY
601	2009-01-01	Ferrari P, Roddam A, Fahey MT, Jenab M, Bamia C, Ocke M. Eur J Clin Nutr 2009;63 Suppl 4:S179-87	A bivariate measurement error model for nitrogen and potassium intakes to evaluate the performance of regression calibration in the European Prospective Investigation into Cancer and Nutrition study	1995 and 1999	No	n= 1072 (439.5/ 632.5)	To performance of 24-h dietary recall (24-HDR) measurements as reference measurements in a linear regression calibration model is evaluated critically at the individual.	No	24h DR	The ENDB (EPIC Nutrient Database project), 2007.	No	No	No	No	No	No	nitrogen and potassium intake	No	METHODOLOGY	METODOLOGY
602	2009-01-01	Koh J, Pliner P. Appetite 2009;52(3):595-602.	The effects of degree of acquaintance, plate size, and sharing on food intake	No	Canada	n=57	To examine the effects of three social/environmental variables on eating behavior.	17-26	No	No	No	No	No	No	No	No	means amounts	No	APETITO	FOOD PATTERN
603	2009-01-01	Koppes LL, Boon N, Nooyens AC, van Mechelen W, Saris WH. Br J Nutr. 2009 Jan;101(1):108-15.	Macronutrient distribution over a period of 23 years in relation to energy intake and body fatness.	1978 (follow up 2000)	Netherlands	n=350 (168/ 182)	To study if macronutrients are related to body fatness.	14 - 36	DH	Dutch Food and Nutrition Table,(Voorlichtingsbureau voor de Voeding, 1996).	No	Interview (kemper HCG, 2004)	No	No	Yes	Yes	Interperarson correlation Male 21-27 years: 0·53 27-32 years:0·70 32-36 years:0·65 Female 21-27 years: 0·50 27-32 years:0·61 32-36 years:0·58	No	FOOD PATTERNS	BODY COMPOSITION
604	2009-01-01	Kröger J, Ferrari P, Jenab M, Bamia C, Touvier M, Bueno-de-Mesquita HB, et al. Eur J Clin Nutr 2009;63 Suppl 4:S263-74.	Specific food group combinations explaining the variation in intakes of nutrients and other important food components in the European Prospective Investigation into Cancer and Nutrition: an application of the reduced rank regression method	1995 and 2000	10 European countries	n= 36034 (13025/23009)	To identify combinations of food groups that explain as much variation in absolute intakes of 23 key nutrients and food components as possible within the country-specific populations of the European Prospective Investigation into Cancer and Nutrition (EPIC).	35-74	24h DR	Framework of the ENDB (EPIC nutrient database).	No	Not specified	No	No	Yes	No	total nutrient variation by european countries	No	FOOD PATTERNS	FOOD PATTERNS
605	2009-01-01	Maillot M, Vieux F, Ferguson EF, Volatier JL, Amiot MJ, Darmon N. Nutr 2009;139(9):1721-7.	To Meet Nutrient Recommendation, Most French Adults Need to Expand Their Habitual Food Repertoire	1985-1999	France	n=1171 (522/649)	To assess the feasibility of achieving a set of 30 nutrient recommendations at the individual level and characterize factors associated with feasibility.	15-92	FR-7d	Maillot M, 2007	No	No	No	No	No	Yes	Male: tertil 1 (14581 kj), tertil 2 (14581-17458). Female: tertil 1 (11578 kj), tertil 2 (11578-13894), tertil 3 (13894).	No	FOOD PATTERNS	FOOD PATTERNS
606	2009-01-01	Nolan LJ, Hetherington MM. Appetite 2009;52(3):720-5	The effects of sham feeding-induced sensory specific satiation and food variety on subsequent food intake in humans	No	UK and USA	n=23 (7/16)	To suppression of food intake after MSF than after eatingwas predicted.	UK: 38.2±2.6 USA: 18.8±0.2	weight (and number of units) from the pre-course weight (and units).	Energy consumption was calculated by using package nutrition labels.	No	No	No	No	No	No	To see figures	No	APETITO	APETITO
607	2009-01-01	Zhang CX, Ho SC. Asia Pac J Clin Nutr. 2009;18(2):240-50.	Validity and reproducibility of a food frequency questionnaire among Chinese women in Guangdong province	2007-2008	China	n=61 (0/61)	To evaluate the validity and reproducibility of a food frequency questionnaire (FFQ) developed for assessing the association between dietary factors and breast cancer risk among Chinese women in Guangdong.	24-64	FFQ 24h DR-3d	Chinese Food Composition Table	No	No	No	No	No	No	FFQ1: 1441 kcal FFQ2: 1356 kcal DR: 1302 kcal	No	METHODOLOGY	METHODOLOGY
608	2009-05-01	Beasley JM, Davis A, Riley WT. Public Health Nutr. 2009 May;12(5):651-9.	Evaluation of a web-based, pictorial diet history questionnaire.	2006	USA	n=218 (53/165)	To develop and evaluate a pictorial, web-based version of the NCI diet history questionnaire.	54.9± 14.4	DH 24 d-DR FR web DHQ and paper DHQ	National Cancer Institute’s Diet*Calc software, (2007).	No	No	No	No	No	No	Median (25 percentile and 75 percentile) Paper DHQ:1625 (1226, 2050) kcal Web DHQ: 1757 (1331, 2320) kcal 24 d-DR 1950: (1573, 2377) kcal FR:1803 (1541, 2115) kcal	No	METHODOLOGY	METHODOLOGY
609	2009-05-01	Ishihara J, Todoriki H, Inoue M, Tsugane S; JPHC FFQ Validation Study Group. Br J Nutr. 2009 May;101(9):1393-9.	Validity of a self-administered food-frequency questionnaire in the estimation of amino acid intake.	1990-1996	Japan	Cohort I n= 215 (102/ 123) Cohort II n= 350 (174/ 176)	To evaluate the validity of a FFQ in the estimation of dietary amino acid intake.	Cohort I Male: 55.6± 5.2 Female: 53.3± 5.3 Cohort II Male: 58.9± 7.6 Female: 55.9± 7.1	DR-7d Semi-quantitative FFQ-2d	4th ed. (Resource Council, Science and Technology Agency & the Government of Japan, (1982).	No	No	No	No	No	No	Energy intake DR Males cohort I: 2386±436 kcal Females cohort I: 1854±322 kcal Males cohort II: 2269±353 kcal Females cohort II: 1764±257 kcal Energy intake FFQ Males cohort I: 2313± 665 kcal Females cohort I: 1968± 788 kcal Males cohort II: 2196± 648 kcal Females cohort II: 1841± 654 kcal	No	METHODOLOGY	METHODOLOGY
612	2009-07-01	Rangan AM, Schindeler S, Hector DJ, Gill TP, Webb KL. Eur J Clin Nutr. 2009 Jul;63(7):865-71.	Consumption of 'extra' foods by Australian adults: types, quantities and contribution to energy and nutrient intakes.	1995	Australia	n= 10851	To identify the types and quantities of ‘extra’ foods, or energy-dense, nutrient-poor foods, consumed by Australian Adults.	>19	24h DR	AUSNUT, 1997.	No	No	No	No	No	No	Males: 11.05 MJ Females: 7.48 MJ	No	FOOD PATTERNS	FOOD PATTERNS
613	2009-08-01	Gewa CA, Murphy SP, Neumann CG. Public Health Nutr. 2009 Aug;12(8):1197-204.	A comparison of weighed and recalled intakes for school-children and mothers in rural Kenya.	1998	Kenya	n=42 (0/42)	To evaluate the relative validity of recalled intake among school- children and mothers in rural Kenya.	No	WFR 24h DR	University of California, Berkeley, CA, USA). (Calloway DH et al., 1994).	No	No	No	No	No	No	Weighed: 1101± 535 kcal Recalled: 1033± 455 kcal	No	METHODOLOGY
615	2010-01-01	Zhang B, Wang P, Chen CG, He QQ, Zhuo SY, Chen YM, Su YX. Public Health Nutr 2010;13(10):1546-52	Validation of an FFQ to estimate the intake of fatty acids using erythrocyte membrane fatty acids and multiple 3 d dietary records	2005-2006	China	n=125 (44/81)	To evaluate the validity of an FFQ used to assess dietary fatty acid intake among middle-aged Chinese adults in Southern China.	40-65	Quantitative FFQ 24h DR-3d	Yang Y, Wang G, Pan X. China Food Composition. Beijing:	No	No	No	No	No	No	FFQ:2073±431 kcal DR: 2019±390 kcal	No	METHOLOGY	METHOLOGY
616	2010-01-01	Astbury NM, Stevenson EJ, Morris P, Taylor MA, Macdonald IA. Br J Nutr. 2010;104(12):1858-67.	Dose–response effect of a whey protein preload on within-day energy intake in lean subjects	No	UK	Study1: n=24 Study2: n=26	To investigate the effect of consuming different amounts of whey protein in fixed energy liquid preloads, on subjective appetite sensations, and subsequent energy intake on the same day	19.4-40.4	24h DR-3d TFEQ	Peking University Medical Press; 2002.	No	IPAQ, Schofield equation (BMR)	Yes	Yes	No	No	Study 1 Male: 10175 KJ Female: 8033 KJ Study 2 Male: 10367 KJ Female: 8440 KJ PRELOAD	No	APETITO	NUTRIENTS
617	2010-01-01	Beasley JM, LaCroix AZ, Neuhouser ML, Huang Y, Tinker L, Woods N. J Am Geriatr Soc. 2010;58(6):1063-71	Protein Intake and Incident Frailty in the Women’s Health Initiative Observational Study	1993-1998	USA	n= 24417 (0/ 24417)	To evaluate the association between protein intake and incident frailty.	65-79	FFQ	No	DLW	Physical Activity, METhours/ Week. Physical function: Rand-36 Physical Function Scale	Yes	Yes	Yes	Yes	Q1: 2029±207 kcal Q2: 2027 ±169 kcal Q3:2028 ± 156 kcal Q4: 2024 ±143 kcal Q5: 2018 ±137 kcal	No	PHYSIOLOGY	NUTRIENTS
618	2010-01-01	Bergouignan A, Momken I, Schoeller DA, NormaAnd S, Zahariev A, Lescure B, et al. J Clin Endocrinol Metab 2010;95(3):1045-53	Regulation of Energy Balance during Long-Term Physical Inactivity Induced by Bed Rest with and without Exercise Training	No	France	n=16 (0/16)	To use a bed-rest model to determine the long-term effects of physical inactivity on energy balance regulation and test the effect of exercise training on energy balance adjustment to physical inactivity.	Control 34 ±4 Exercise: 33 ±4	I	No	IC (BMR) + PAL (Gretebeck RJ et al., 1995). DLW (TEE)	PAL (Gretebeck RJ et al., 1995)	No	No	Yes	Yes	To see figures	To see figures	ENERGY BALANCE	ENERGY BALANCE
619	2010-01-01	Bokhof B, Günther AL, Berg-Beckhoff G, Kroke A Buyken1 AE. Public Health Nutr 2010;13(6):826-34.	Validation of protein intake assessed from weighed dietary records against protein estimated from 24 h urine samples in children, adolescents and young adults participating in the Dortmund Nutritional and Longitudinally Designed (DONALD) Study	1985	Germany	n=103 (44/59)	To validate protein intake from one day of a weighed dietary record against protein intake estimated from a simultaneously collected 24 h urine sample.	18-23	WFR-3d	Nutrient database LEBTAB. Sichert-Hellert W et al. (German food composition data base for dietary evaluations in children and adolescents)	No	No	No	No	No	No	8485 kJ/d	No	METHODOLOGY
622	2010-01-01	Dongen MC, Lentjes MA, Wijckmans NE, Dirckx C, Lemaıˆtre D, Achten W. Nutrition 2011;27(3):302-9.	Validation of a food-frequency questionnaire for Flemish and Italian-native subjects in Belgium: The IMMIDIET study	No	Belgium	n=70 (35/35)	To validate an integrated FFQ developed to assess habitual food intake of Flemish and Italian-native subjects in Belgium as part of the European Collaborative Dietary Habit Profile in European Communities With Different Risk of Myocardial Infarction.	30-60	FFQ 24h DR-5d	Nutritional Epidemiology Unit of the Italian National Cancer Institute, Milan, Italy, and the software package NAF (Nutrition Analysis of Food Frequency Questionnaires, National Cancer Institute, Milan, Italy).	No	No	No	No	No	No	Male FFQ:3462 kcal DR : 2495 kcal Female FFQ:2654 kcal DR: 1756 kcal	No	METHODOLOGY	METHODOLOGY
624	2010-01-01	Hwang JY, Lee SE, kim SH, Chung HW, Kim WY. J Am Diet Assoc 2010;110(5):779-85.	Psychological Distress Is Associated with Inadequate Dietary Intake in Vietnamese Marriage Immigrant Women in Korea	2006-2007	Korea	n=570	To examine an association between psychological distress and inadequate dietary intake in Vietnamese female marriage immigrants living in Korea.	23.7± 5.02	24h DR	Nutritional Assessment Program, 2006, The Korean Nutrition Society, Seoul, Korea.	No	No	No	No	No	No	All:1476.2±468.01 kcal G1:1531.7±487.2 G2:1501.8±423.7 G3: 1483.1±459.5 G41386.1±491.0	No	PHYSIOLOGY	FOOD PATTERNS
626	2010-01-01	Kristensen M, Jensen MG, Riboldi G, Petronio M, Bügel S, Toubro S. Appetite 2010;54(1):163-9.	Wholegrain vs. refined wheat bread and pasta. Effect on postprandial glycemia, appetite, and subsequent ad libitum energy intake in young healthy adults	No	Denmark	n=16	To analyze that in a postprandial setting, wholegrain wheat products high in dietary fiber induce satiety and reduce subsequent ad libitum energy intake and examine its relation with the glycemic response.	24.1± 3.8	No	Dankost 3000 dietary assessment software (Danish Catering Center, Herlev,Denmark),	No	No	Yes	No	Yes, abstention of hard PA 24h prior to test	No	Refined wheat bread= 4540±307; wholegrain bread= 4345±307; Refined wheat pasta= 4557±307; Wholegrain pasta=±307	No	APETITO	PHYSIOLOGY
627	2010-01-01	Pal S, Ellis V. Br J Nutr 2010;104(8):1241-8	The acute effects of four protein meals on insulin, glucose, appetite and energy intake in lean men	2005	Australia	n=22 (22/0)	To compare the effects of four protein meals, whey, tuna, turkey and egg albumin, on postprandial glucose and insulin.	18-30	24h DR-3d	Foodworks 2006 (Xyris Software; Highgate Hill, QLD, Australia) based on the Australian food composition tables.	No	No	No	No	No PA vigorous	No	WF Egg 8834.9± 511.3 KJ Turkey 8755.2± 514.7 KJ Tuna 8955.0± 523.4 KJ Whey 8736.1± 501.1 KJ	No	PHYSIOLOGY	APETITO
629	2010-01-01	Potier M, Fromentin G, Lesdema A, Benamouzig R, Tome´ D, Marsset-Baglieri A. Br J Nutr 2010;104(9):1406-14	The satiety effect of disguised liquid preloads administered acutely and differing only in their nutrient content tended to be weaker for lipids but did not differ between proteins and carbohydrates in human subjects	No	France	n=56	To compare the effect of different liquid preloads made up of proteins, fats or carbohydrates only, under stringently controlled conditions, on satiety. Fifty-six subjects participated in the present study which consisted of four randomised test days, i.e. 1 d per macronutrient and one control day.	18-60	food habits questionnaire ´TRFQ (to select subjects), visual analogue scale	No,	No	No	Atlhetes training (Excluded)	Atlhetes training (Excluded)	No	No	9726 KJ (Meal + preload)	No	APETITO	NUTRIENTS
630	2010-01-01	Steenhuis IH, Kroeze W, Vyth EL, Valk S, Verbauwen R, Seidell JC. Appetite 2010;55(3):707-9	The effects of using a nutrition logo on consumption and product evaluation of a sweet pastry	No	No	n =36 (0/36)	To assess the effects of using an existing nutrition logo on consumption and product evaluation of a chocolate mousse cake.	22.6 ±6.3	No	No	No	No	No	No	No	No	consumption in grams	No	FOOD PATTERNS	METHODOLOGY
631	2010-01-01	Thalacker-Mercer AE, Fleet JC, Craig BA, Campbell WW. J Nutr Biochem 2010;21(11):1076-82	The skeletal muscle transcript profile reflects accommodative responses to inadequate protein intake in younger and older males	No	USA	n=22 (22/0)	To assess the effects of dietary protein and the diet-by-age interaction on the skeletal muscle transcriptome.	21-79	Nutritionist Pro computer software (version 1.5; First Databank, Inc, San Bruno, CA).	Nutritionist Pro computer software (version 1.5; First Databank, Inc, San Bruno, CA).	Resting EE: sex-specific Harris-Benedict equation. Yale Physical Activity Survey as previously described	Yale Physical Activity Survey as previously described	normally sedentary, maintain PA normal	normally sedentary, maintain PA normal	Yes	Yes	LPro, 13.5 ± 2.7; MPro, 13.2 ± 2.4; and HPro, 13.3 ± 2.5 MJ/d and for the older males, LPro, 11.3 ± 1.8; MPro, 11.5 ± 1.6; and HPro, 11.8 ± 1.9 MJ/d, P<0.05	LPro 1113.4 ± 730.8 (n=22); MPro 1090.1 (n=19) ± 684.6; and HPro 1470.7 ± 1572.3 (n=19) kcal/d, P>0.05	PHYSIOLOGY	NUTRIENTS
632	2010-01-01	Toffanello ED, Inelmen EM, Minicuci EM, Campigotto F, Sergi G, Coin A, et al. J Nutr Health Aging 2010;14(4):259-64.	Ten-year trends in dietary intake, health status and mortality rates in free-living elderly people	1988, 1989 and 1999	Italy	n=191 (97/94)	To explore the trends of food preferences and nutrient intake over a 10-year follow-up in a group of successfully aging elderly.	70-75	24h DR-3d and meal-based food list (previous month)	Tabelle di composizione degli alimenti. Rome: Ministry of Agriculture and National Institute of Nutrition. 1989.	No	Question: how they compared their level of physical activity with that of other people of the same age (“relative physically active compared to others”, classified as worse, the same, or better).	Yes	Yes	Results as they considered active.	No	Male: 1997 Kcal Female:1644 kcal	No	FOOD PATTERNS	FOOD PATTERNS
633	2010-01-01	Tyrovolas S, Pounis G, Bountziouka V, Polychronopoulos E, Panagiotakos DB. J Nutr Elder 2010;29(3):311-24.	Repeatability and Validation of a Short, Semi-Quantitative Food Frequency Questionnaire Designed for Older Adults Living in Mediterranean Areas: The MEDIS-FFQ	2006–2007	Greece	n=190 (99/91)	To evaluate the repeatability and the validity of a short food frequency questionnaire (FFQ) that could be used for older people living in Mediterranean areas.	74±9	Food record-3d Semi-quantitative FFQ	American Diabetes Association and the American Dietetic Association as well as local Food Composition Tables Trichopoulou A , Georga K. Composition Tables of Simple and Composite Foods. ed. , 3rd Athens , Greece : Parisianou Pub ; 2004 .	No	No	No	No	Yes	No	FFQ 1154 kcal FR-3d 1059 kcal	No	METHODOLOGY	METHODOLOGY
634	2010-01-01	Vâgstrand K. Br J Nutr. 2010;103(8):1205-11	Sex differences among Swedish adolescents in mother–child relationships in the intake of different food groups	No	Sweden	n=471 (0/417)	To explore mother–child relationships in the intake of different food groups and the sex differences in these relationships.	46.8	Questionnaire developed for the Swedish Obese.	Swedish National Food Administration, 1986.	EE was calculated by adding the results of (SAPAQ)((IPAQ)( Craig C, 2003) to the calculated BMR(Schofield WN, 1985)	SAPAQ (Ekelund U, 2006) (IPAQ ( Craig C, 2003)	No	No	Yes	Yes	Mothers: 1910 kcal Daughters:2240 kcal	No	FOOD PATTERNS	FOOD PATTERNS
636	2010-01-01	Zijlstra N,Mars M, Stafleu A, de Graaf C. Appetite 2010;55(3):490-7	The effect of texture differences on satiation in 3 pairs of solid foods	No	Netherlands	n=116 (45/61)	To explore the effect of texture differences on satiation (ad libitum food intake) in 3 pairs of solid foods.	18-50	Test product	No	No	No	No	No	PA was not controlled	No	the calculation of energy content in kilojoules and kcal per 100 g for the hard and soft versions of the luncheon meat, meat replacer and chewy candy.	No	APETITO	APETITO
637	2010-03-01	Sharma S, Cao X, Roache C, Buchan A, Reid R, Gittelsohn J. Br J Nutr. 2010 Mar;103(5):749-59	Assessing dietary intake in a population undergoing a rapid transition in diet and lifestyle: the Arctic Inuit in Nunavut, Canada	No	Canada	n=83 (39/44)	To characterise the diets of adult Inuit; highlight foods for a nutritional and lifestyle intervention programme; develop a quantitative FFQ to evaluate the programme and monitor changes in dietary intake.	19-87	24h DR Portion weights to develop quantitative FFQ	Nutribase Clinical Nutrition Manager v. 5.18. Canadian food composition tables	No	No	No	No	Yes	No	Male: 9530 KJ Female: 6939 KJ	No	FOOD PATTERNS	FOOD PATTERNS
639	2010-10-01	Keogh JB, Lange K, Syrette J. Public Health Nutr. 2010 Oct;13(10):1553-8	Comparative analysis of two FFQ	No	No	n=159 (159/0)	To examine the utility of a shorter FFQ compared with a longer FFQ, both of which are commonly used in Australia.	40–70	Quantitative FFQ	Australian nutrient database (NUTTAB), the British Food Composition Tables, the USDA food tables and the manufacturers data., 1978, 1995, 2010.	No	No	No	No	No	No	CSIRO FFQ: 10578 KJ CCV FFQ: 9910 KJ	No	METHODOLOGY	METHODOLOGY
640	2010-11-01	Pereira RA, Araujo MC, Lopes Tde S, Yokoo EM. Cad Saude Publica. 2010 Nov;26(11):2101-11.	How many 24-hour recalls or food records are required to estimate usual energy and nutrient intake?	March to December 2007	Brazil	n =263 (123/ 140)	To validate a FFQ designed for adolescents living in the Rio de Janeiro.	20-59	24h DR-3d	TACO, version 1. Núcleo de Estudos e Pesquisas em Alimentação, Universidade Estadual de Campinas, Campinas, Brazil.	No	No	No	No	No	No	Crude Male: 2.112±652 kcal Female: 1.464±520 kcal De-attenuated Male: 1.927±504 Female: 1.520±428	No	METHODOLOGY	METHODOLOGY
641	2010-11-01	Rossato SL, Olinto MT, Henn RL, Anjos LA, Bressan AW, Wahrlich V. Cad Saude Publica. 2010 Nov;26(11):2177-87.	Seasonal effect on nutrient intake in adults living in Southern Brazil.	2007	Brazil	n=143 (48/ 114)	To investigate the effect of seasonality on food intake.	20-69	24h DR	Brazilian Food Composition Table (TACO, version 2. Núcleo de Estudos e Pesquisas em Alimentação, Universidade Estadual de Campinas, Campinas, Brazil) USDA National Nutrient Database,2007).	No	No	No	No	No	No	To see original article (figure)	No	FOOD PATTERNS	FOOD PATTERNS
642	2011-01-01	Bowen L, Ebrahim S, De Stavola B, Ness A, Kinra S, Bharathi AV, Prabhakaran D, Reddy KS. PLoS One. 2011;6(6):e14822.	Dietary intake and rural-urban migration in India: a cross-sectional study.	March 2005- December 2007	India	n=6509 (3787/ 2722)	To measure the dietary differences associated with rural-urban migration to help explain increases in obesity and diabetes in urban India	17-76	Semi-quantitative FFQ	Gopalan C. Nutritive value of Indian foods, 1971. USDA data laboratory. Welch AA UI, Buss DH, Paul AA, Southgate DAT McCance and Widdowson', 1995.	No	No	No	No	No	No	Male (median (min, max)) Rural:2731(2096, 3543) kcal Migrant:3084(2493, 3794) kcal Urban3225(2659, 3893) Female (median (min, max)) Rural:2151(1716, 2723) kcal Migrant: 2502(2111, 3071) kcal Urban: 2644(2208, 3203) kcal	No	FOOD PATTERNS	BODY COMPOSITION
645	2011-01-01	Murakami K, Sasaki S, Takahashi Y, Uenishi K; Japan Dietetic Students' Study for Nutrition and Biomarkers Group. J Nutr Sci Vitaminol (Tokyo). 2011;57(1):87-94.	Neighborhood restaurant availability and frequency of eating out in relation to dietary intake in young Japanese women.	February-March 2006 and January-March 2007	Japan	n =989 (0/989)	To examine the association among neighborhood restaurant availability, frequency of eating out and dietary patterns.	18-22	DH	Standard tables of Food Composition in Japan, 5th edition, 2005.	No	Lifestyle questionnaire (Ainsworth et al., 1993)	No	Yes	Yes	No	1777±454 kcal/day	No	FOOD PATTERNS	FOOD PATTERNS
646	2011-01-01	Newby PK, Noel SE, Grant R, Judd S, Shikany, Ard J. J Nutr 2011;141(2):296-303.	Race and Region Are Associated with Nutrient Intakes among Black and White Men in the United State	2003-2007	USA	n= 9229	To examine the relationships of race (black, white) and region (Stroke Belt, Stroke Buckle, other) with selected nutrient intakes among black and white American men	≥ 45	Semi-quantitative FFQ	USDA Nutrient Database for Standard Reference and other sources, 1993, 1996.	No	Questionnaire as the self-reported number of times per week an individual participated in intense activity	No	No	Yes	Yes	Stroke buckle Black: 6830 KJ White :7357 KJ Stroke belt Black:7040 KJ White: 7441 KJ Other (non-stroke buckle or belt) Black: 6963 KJ White: 7404 KJ	No	FOOD PATTERNS	NUTRIENTS
648	2011-01-01	Sette S, Le Donne C, Piccinelli R, Arcella D, Turrini A, Leclercq C, et al. Nutr Metab Cardiovasc Dis 2011;21(12):922-32	The third Italian National Food Consumption Survey, INRAN-SCAI 2005e06 e Part 1: Nutrient intakes in Italy	2005-2006	Italy	n=3323 (1501/1822)	To present descriptive statistics of energy, macro- and micro-nutrients intakes in Italy.	0.1-97.7	24h DR-3d	Marletta L et al. Tabelle di Composizione degli Alimenti. Istituto Nazionale di Ricerca per gli Alimenti e al Nutrizione. Milano: EDRA; 2000.	No	No	No	No	No	Yes	18-64.9 y Males: 2390 kcal Females: 1939 kcal >65y Males: 2296 kcal Females: 1834 kcal	No	FOOD PATTERNS	FOOD PATTERNS
652	2011-07-01	Ha EJ, Caine-Bish N. J Nutr Educ Behav. 2011 Jul-Aug;43(4):263-7.	Interactive introductory nutrition course focusing on disease prevention increased whole-grain consumption by college students.	2006	USA	n=80 (70/10)	To estimate their current consumption of whole grains, identify their whole-grain food sources, and determine whether wholegrain consumption would increase after completing an interactive introductory nutrition course.	18-24	DR-3d	NutriBase IV Clinical (version IV, CyberSoft, Inc., Phoenix, AZ, (2002).	No	No	No	No	No	No	Pre-test: 2.270±763.7 Post-test: 1.764 ±551.4	No	FOOD PATTERN	NUTRIENTS
653	2011-08-01	Blanchet R, Lemieux S, Couture P, Bouchard L, Vohl MC, Pérusse L. Appetite. 2011 Aug;57(1):21-7.	Effects of neuromedin-β on caloric compensation, eating behaviors and habitual food intake.	No	Canada	n =153 (0/153)	To compare caloric compensation, eating behavior traits, food intake and adiposity between premenopausal women with (T73T) and without (P73P) mutation.	29.9± 8.6	DR-3d 2 times	Nutrition Data System for Research (NDS-R) software version 4.03, developed by the Nutrition Coordination Center (University of Minnesota).	Bouchard et al., 1983	PA record (Bouchard et al., 1983)	No	No	No	No	P73P:10234.2±1801.6 KJ T73T: 7527.9 ±1409.3 KJ	P73P:10938.0±728.6 KJ T73T: 11338.1 ±671.8 KJ	PHYSIOLOGY	PHYSIOLOGY
654	2011-08-01	McNaughton SA, Wattanapenpaiboon N, Wark JD, Nowson CA. J Nutr. 2011 Aug;141(8):1516-23.	An energy-dense, nutrient-poor dietary pattern is inversely associated with bone health in women.	1991-2001	Australia	n=527 (0/527)	To examine the association between dietary patterns measured using food records and factor analysis methods and measures of bone health.	18-65	FD-4d	National Food Authority. NUTTAB90: Nutrient data table for use in Australia.Canberra: Australian Government Publishing Service; 1990 y 1995.	No	PA history (not defined)	Yes	Yes	Yes	Yes	Dietary pattern 1 Q1: 8.45 (8.08–8.82) MJ Q3: 7.87 (7.58–8.16) MJ Q5: 8.37 (7.99–8.75) MJ Dietary pattern 4 Q1:7.71 (7.37–8.06) MJ Q3:7.75 (7.44–8.06) MJ Q5:8.41 (8.03–8.79) MJ	No	FOOD PATTERNS	PHYSIOLOGY
655	2011-08-01	St-Onge MP, Roberts AL, Chen J, Kelleman M, O'Keeffe M, RoyChoudhury A, Jones PJ. Am J Clin Nutr. 2011 Aug;94(2):410-6	Short sleep duration increases energy intakes but does not change energy expenditure in normal-weight individuals.	No	USA	n=30 (15/15)	To assess energy balance during periods of short and habitual sleep in normal-weight.	30-49	WFR	Diet Analysis Plus Software version 8.0 (Wadsworth, Florence, KY).	DLW Harris-Benedict equation with an activity factor of 1.3	Accelerometer	No	No	Yes	Yes	Short sleep: 2813.6± 593.0 kcal Habitual sleep: 2517.7±593.0 kcal	Short sleep: 2589.2±526.5 kcal/d Habitual sleep: 2611.1±529.0 kcal/d	ENERGY BALANCE	ENERGY BALANCE
657	2011-09-01	Welsh JA, Sharma AJ, Grellinger L, Vos MB. Am J Clin Nutr. 2011 Sep;94(3):726-34.	Consumption of added sugars is decreasing in the United States.	1999-2008	USA	n= 10369	To examine trends in intakes of added sugars in the United States over the past decade.	>18	24h DR	US Department of Agriculture, Agricultural Research Services (ARS). Food and nutrient database for dietary studies. Available from: http://www.ars.usda.gov/Services/docs.htm?docid=12089	No	No	No	No	No	No	18-34y (1999-2000): 2455± 647 kcal 18-34y (2007-2008): 2268± 639 kcal 35-54y (1999-2000): 2198± 642 kcal 35-54y (2007-2008): 2251± 636 kcal >55y (1999-2000): 1856± 626 kcal >55 y (2007-2008): 1813± 639 kcal	No	FOOD PATTERNS	NUTRIENTS
658	2011-09-01	Wyndels K, Dallongeville J, Simon C, Bongard V, Wagner A, Ruidavets JB, Arveiler D, Ferrières J, Amouyel P, Dauchet L. Eur J Clin Nutr. 2011 Sep;65(9):1067-75	Regional factors interact with educational and income tax levels to influence food intake in France.	2005-2007	France	n=3188 (1617/ 1571)	To assess whether geographic factors affect the relationship between socioeconomic indicators and adherence to the French National Nutritional Health Programme.	35–64	DR-3d	Centre d’Information sur la qualite des Aliments (CIQUAL) food correspondence table (CIQUAL, 2008).	No	No	No	No	No	No	North: 1998±583 kcal/day Northeast: 2134 ± 628 kcal/day Southwest: 2181 ± 595 kcal/day	No	FOOD PATTERNS	FOOD PATTERNS
659	2011-11-01	Carter BE, Monsivais P, Perrigue MM, Drewnowski A. Br J Nutr. 2011 Nov;106(9):1441-8	Supplementing chicken broth with monosodium glutamate reduces hunger and desire to snack but does not affect energy intake in women.	No	USA	n=35 (0/35)	To examine the impact of MSG on motivational ratings (MR) of hunger and fullness and on energy intakes at a subsequent test meal for female participants.	18-25	Motivational ratings: visual analogue scale	No	No	No	No	No	No	No	Base broth: 2945±143 KJ MSG +:2940±139 MSG:2837±126 BAF: 2587±151	No	APETITO	NUTRIENTS
660	2011-11-01	Liu B, Young H, Crowe FL, Benson VS, Spencer EA, Key TJ, Appleby PN, Beral V. Public Health Nutr. 2011 Nov;14(11):1998-2005.	Development and evaluation of the Oxford WebQ, a low-cost, web-based method for assessment of previous 24 h dietary intakes in large-scale prospective studies.	June to August 2008	UK	n=116 (32/84)	To describe the development of the Oxford WebQ, a web-based 24 h dietary assessment tool developed for repeated administration in large prospective studies.	19-82	Oxford WebQ-7d 24 h DR	McCance and W'idds.sosm's London: HMSO, 1978. Wiles SJ, Nettleton PA, Black AE, IPaul AA, 1980.	No	No	No	No	No	No	Oxford WebQ: 8713± 2463 KJ 24h DR: 8702±2600 KJ	No	METHODOLOGY	METHODOLOGY
661	2011-12-01	Arab L, Tseng CH, Ang A, Jardack P. Am J Epidemiol. 2011 Dec 1;174(11):1256-65.	Validity of a multipass, web-based, 24-hour self-administered recall for assessment of total energy intake in blacks and whites.	July 2006-June 2009	USA	n=233 (75/ 158)	To validity a multipass, web-based, 24 hour self-administred recall.	33.5± 12.5	24h DR (web-based)-8d DH	USDA	DLW (Suba et al.2003)	Minnesota (Ainsworth BE, 2006)	No	Mantain current PA	Yes	No	2222 kcal/day	24h DR: 2445 kcal/day DHQ:1783 kcal/day	METHODOLOY	METHODOLOY
663	2011-12-01	Crispim CA, Zimberg IZ, dos Reis BG, Diniz RM, Tufik S, de Mello MT. J Clin Sleep Med. 2011 Dec 15;7(6):659-64	Relationship between food intake and sleep pattern in healthy individuals.	No	Brasil	n=52 (25/27)	To analyze the relationship between food intake and sleep patterns in healthy indivduals.	19-45	FD-3d	Nutwin version 1.5 software (Sao Paolo, 2002)	No	No	Sedentary	Sedentary	No	No	Male: 2697.6±870.6 Kcal/day Female:1865.5±502.1Kcal/day	No	FOOD PATTERNS	PHYSIOLOGY
664	2011-12-01	Ilow R, Regulska-Ilow B, Różańska D, Zatońska K, Dehghan M, Zhang X, Szuba A, Vatten L, Janik-Koncewicz K, Mańczuk M, Zatoński WA. Ann Agric Environ Med. 2011 Dec;18(2):229-34.	Assessment of dietary intake in a sample of Polish population - baseline assessment from the prospective cohort 'PONS' study.	2010-2011	Poland	n=3862 (1290/ 2575)	To assess the dietary intake of participants in the Polish-Norwegian Study (PONS).	45-64	FFQ	USDA (2011) Poland composition (Kunachowicz et al. 2005).	No	No	No	No	No	No	Overall Males: 1461.4 Kcal/day Females: 1320.7 Kcal/day Urban Males:1465.6±442.1 Female:1322.7±454.8 Rural Male:1452.1±419.8 Female: 1316.0±362.0	No	FOOD PATTERNS	FOOD PATTERNS
665	2011-12-01	Thomson JL, Tussing-Humphreys LM, Onufrak SJ, Zoellner JM, Connell CL, Bogle ML, Yadrick K. J Nutr. 2011 Dec;141(12):2191-7	A simulation study of the potential effects of healthy food and beverage substitutions on diet quality and total energy intake in Lower Mississippi Delta adults.	January-June 2000	USA	n=1689 (641/ 1048)	To use simulation modeling to determine the effects of substituting familiar.	>18	24h DR	Friday JE et al. (USDA, 2006).	No	No	No	No	No	No	Mean (95% CI) 2010 (1960, 2060) kcal/d	No	FOOD PATTERNS	FOOD PATTERNS
666	2011-12-01	Verhoef SP, Meyer D, Westerterp KR. Br J Nutr. 2011 Dec;106(11):1757-62.	Effects of oligofructose on appetite profile, glucagon-like peptide 1 and peptide YY3-36 concentrations and energy intake.	No	No	n=31 (10/21)	To examine the effect of oligofructose supplementation on appetite proﬁles, satiety hormone concentrations and energy intake.	20-60	No	No	No	No	No	Yes	No	No	Placebo: 2788±251 KJ 10 g/d oligofructose: 3127±267 KJ 16 g/d oligofructose: 3217±321 KJ	No	APETITO	PHYSIOLOGY
667	2012-01-01	Aggarwal A, Monsivais P, Drewnowski A. PLoS One. 2012;7(5):e37533	Nutrient Intakes Linked to Better Health Outcomes Are Associated with Higher Diet Costs in the US	2008-2009	USA	n=1266 (462/ 804)	To examine degrees of nutrient intake, for every key nutrient in the diet, in relation to diet cost and socioeconomic status	56± 14	FFQ	USDA	No	No	No	No	No	No	Male:1982±6771 Kcal/d Female:1700 ±6666 Kcal/d	No	FOOD PATTERNS	NUTRIENTS
668	2012-01-01	Amare B, Moges B, Moges F, Fantahun B, Admassu M, Mulu A, et al. BMC Public Health 2012;12:752.	Nutritional status and dietary intake of urban residents in Gondar, Northwest Ethiopia	2005	Ethiopia	n=356 (97.7/ 258.3)	To evaluate the dietary intake and nutritional status of urban residents in Northwest Ethiopia.	37.3	FFQ 24h DR	Ethiopian food composition tables or food composition table for use in Africa, 1958, 1998.	BMR y PAL (Joint FAO/WHO/UNU expert consultation on Energy and protein requirements. Geneva: WHO Technical Report Series No. 724; 1985)	No	No	No	No	No	All:2233.89 ± 1261.56 kcal Male:3001.29±1780.52 Female:1929.95±805.81	No	FOOD PATTERNS	FOOD PATTERNS
669	2012-01-01	Andrade AM, Kresge DL, Teixeira PJ, Baptista F MelansonKJ. nt J Behav Nutr Phys Act 2012;9:13	Does eating slowly influence appetite and energy intake when water intake is controlled?	No	Island	n=30 (0/30)	To examine the influence of eating rate on appetite regulation and energy intake when water intake is controlled.	22.7± 1.2	TFEQ 10-item Herman Polivy questionnaire	No	No	No	No	Avoid PA day before	No	No	I	No	APPETITO	APPETITO
670	2012-01-01	Azadbakht L, Haghighatdoost F, Esmaizadeh A. J Nutr Sci Vitaminol (Tokyo). 2012;58(1):29-35.	Dietary energy density is inversely associated with the diet quality indices among Iranian young adults.	No	Iran	n=410 (0/410)	To report the relationship between dietary energy density and diet quality index in Iranian youths.	18-28	Semi-quantitative FFQ	Nutricionst III software.	No	METs Ainsworth et al, 2002	Yes	No	Yes	No	Cuartiles Primero: 1783± 157 kcal Segundo: 1981± 166 kcal Tercero: 2011± 189 kcal Cuarto: 2131± 197 kcal	No	FOOD PATTERNS	FOOD PATTERNS
671	2012-01-01	Carter BE, Drewnowski A. Appetite 2012;59(3):755-61	Beverages containing soluble fiber, caffeine, and green tea catechins suppress hunger and lead to less energy consumption at the next meal	No	USA	n=74 (30/44)	To examine the satiating power of a beverage containing soluble fiber as well as a beverage containing the same fiber, caffeine and green tea catechins.	30.4 ±7.8	No	The Food Processor sowtware 8.1 (ESHA Research, Salem, OR), and from the manufacturer’s food labels.	No	No	No	Yes	No	No	EI preload	No	APETITO	APETITO
672	2012-01-01	Chen H,Wang P, Han Y, Ma J, Troy FA,Wang B. BMC Womens Health. 2012;12:18	Evaluation of dietary intake of lactating women in China and its potential impact on the health of mothers and infants	No	China	n=257 (0/257)	To determine the nutrient intake and dietary changes during the first 3-month of lactation, and its potential effect on health and disease risk.	23- 38	24h DR	Software for “ Intake Distribution Estimation” based on Chinese food nutrition composition, 2009.	No	Question about regular exercise.	No	Yes	No	Yes	Lactating women: 2600 kcal 2nd day lactating:2152±52 7th day:2306±49 30thday:2282±36 90th day: 2202±28 Controls: 2300 kcal	No	FOOD PATTERNS	PHYSIOLOGY
676	2012-01-01	Frankenfeld CL, Poudrier JK, Waters JK, Gillevet PM, Xu Y. J Acad Nutr Diet 2012;112(10):1642-7.	Dietary Intake Measured from a Self-Administered, Online 24-Hour Recall System Compared with 4-Day Diet Records in an Adult US Population	2010	USA	n=93 (33/60)	To evaluate whether the nutrient estimates obtained from the 24-hour recall would reasonably approximate the estimates from the 4-day food record in a diverse population of adults.	18-62	24h DR-4d	Nutrition Data System for Research for nutrient analysis (version 2010, Nutrition Coordinating Center, University of Minnesota).	No	No	No	No	No	No	24h DR: 1831± 732 kcal FR-4d:1850±584 kcal	No	METHODOLOGY	FOOD PATTERNS
677	2012-01-01	Hogenkamp PS, Mars M, Stafleu A, de Graaf C. Appetite. 2012;59(2):419-24.	Repeated consumption of a large volume of liquid and semi-solid foods increases ad libitum intake, but does not change expected satiety	No	Netherlands	n=53	To investigate changes in expected satiety after repeated consumption of iso-energetic foods with different sensory attributes, and with different expected satiety at baseline.	18–40	No	No	No	No	No	No	No	No	402 kcal liquid (test foods) 410 kcal semi-solid test food	No	APETITO	APETITO
678	2012-01-01	Houben K, Roefs A, Jansen A. Eat Behav. 2012;13(3):275-7	Guilty pleasures II: Restrained eaters' implicit preferences for high, moderate and low-caloric food	No	Netherlands	n=112 (0/112)	To examine whether restrained eaters may hold stronger implicit preferences than unrestrained eaters for palatable food in general, irrespective of caloric density	24.88 ± 5.92	No	No	No	No	No	No	No	No	mean caloric density rating	No	APETITO	APETITO
679	2012-01-01	Hull S, Re R, Tiihonen K, Viscione L, Wickham M. Appetite 2012;59(3):706-12.	Consuming polydextrose in a mid-morning snack increases acute satiety measurements and reduces subsequent energy intake at lunch in healthy human subjects	No	No	n=34 (10/24)	To determine whether consuming polydextrose in an acute intervention can show a response in measurements of satiety and energy intake over a whole day.	≥18-60	No	No	No	No	No	No	vigorous exercise for 24 h prior to each test	No	Control Ad libitum meal 1: 3195 ± 166 KJ Ad libitum meal 2: 3268 ± 198 KJ 6.25 g PDX Ad libitum meal 1: 3060 ± 164 KJ Ad libitum meal 2: 3261 ± 226 KJ 12.5 g PDX Ad libitum meal 1: 2977 ± 189KJ Ad libitum meal 2: 3176 ± 216 KJ	No	APETITO	APETITO
680	2012-01-01	Jauch-Chara K, Friedrich A, Rezmer M, Melchert UH, G Scholand-Engler H, Hallschmid M, et al. Diabetes. 2012;61(9):2261-8	Intranasal Insulin Suppresses Food Intake via Enhancement of Brain Energy Levels in Humans	No	No	n=15 (15/0)	To analyze the anorexigenic effects of intracerebral insulin administration are mediated through an increase in cerebral energy levels.	24.6± 1.3	No	No	No	No	No	No	No	No	1400 kcal insulin and 1200 kcal placebo	No	APETITO	PHYSIOLOGY
681	2012-01-01	Lyons EJ, Tate DF, Ward DS, Wang X. Am J Clin Nutr. 2012;96(2):234-9	Energy intake and expenditure during sedentary screen time and motion-controlled video gaming	No	No	n = 120 (60/60)	To compared the Energy intake, expenditure, and surplus (intake - expenditure) during sedentary (television and VG) and active (MC) screen-time use.	18–35	WFR	No	SenseWear Pro armband (BodyMedia Inc).	METS	No	No	Yes	Yes	Television: 716 ± 407 kcal Video games: 747 ± 540 kcal Motion-controlled video games: 553 ± 498 kcal	Television: 1.07±0.12 kcal. kg-1 h-1 Video games: 1.30±0.29 kcal. kg-1 h-1 Motion-controlled video games: 2.50±0.77 kcal . kg-1 h-1	ENERGY BALANCE	ENERGY BALANCE
682	2012-01-01	Martinez-Cordero C, Kuzawa CW, Sloboda DM, Stewart J, Stephen SJ, Raubenheimer D. Appetite. 2012;59(2):312-5.	Testing the Protein Leverage Hypothesis in a free-living human population	1986, 1994, 1998, 2002, and 2005	Philippines	n=2031 (0/ 2031)	To test a central prediction of PLH: protein intake will remain more constant than fat or carbohydrate in the face of dietary changes in a free-living population	1986: 20.7–40.5 1994: 30–50.1 1998: 34-53.8 2002: 37.4–57.2 2005: 40–59.6	24h DR	The Philippines Food Composition Tables produced by the Food and Nutrition Research Institute of the Philippines, 1997.	No	No	No	No	No	No	1986: 1205.9 (494.2–2546.7) kcal 1994: 1283.9 (563.5–2436.8) kcal 1998: 1278.9 (568–2433.6) kcal 2002: 1171 (503.2–2479.8) kcal 2005:1088.3 (485.6–2118.2) kcal	No	NUTRIENTS	PHYSIOLOGY
683	2012-01-01	McNeil J, Riou MÈ, Razmjou S, Cadieux S, Doucet E. Br J Nutr. 2012 Oct;108(7):1316-24. Epub 2012 Jan 16.	Reproducibility of a food menu to measure energy and macronutrient intakes in a laboratory and under real-life conditions.	No	USA	n=16 (8/8)	To determine the reliability of food menu in laboratory and out.	25.74±5.9	Ad libitum food menu (appendix article)	Food processor SQL software (version 9.6.2 ESHA Research.	No	No	No	No	Yes (no practice sport day before)	No	Laboratory S1:6118.6±2691.2 KJ S2:6678.8±2371.3 KJ S3:6489.5±274.9 KJ Out laboratory S1:6816.0±2713.2 KJ S2:653.5±2364.5 KJ S3:6456.4±3066.8 KJ	No	METHODOLOGY	METHODOLOGY
684	2012-01-01	Milà Villarroel R, Abellana Sangrà R, Padró Massaguer L, Farran Codina A. Nutr Hosp. 2012;27(3):914-21.	Assessment of food consumption, energy and protein intake in the meals offered in four Spanish nursing homes	No	Spain	n=62 (22/40)	To examine the percentage of energy wasted, energy and protein intake and percentage consumed of meal offered by a group of healthy institutionalized elderly in four nursing homes.	68-96	WFR	Food composition database designed by the Centre for Superior Studies in Nutrition and Dietetics at the University of Barcelona (CESNID).	No	No	No	No	No	No	1665 kcal/day Male:1790 kcal/day Female:1601 kcal/day	No	FOOD PATTERNS	NUTRIENTS
685	2012-01-01	Murakamia K, Sasaki S, Uenishi K. Nutr Res. 2012;32(10):741-50.	The degree of misreporting of the energy-adjusted intake of protein, potassium, and sodium does not differ among under-, acceptable, and over-reporters of energy intake	2006-2007	Japan	n=1083 (0/ 1083)	To examine misreporting of dietary protein, potassium, and sodium in under-, acceptable, and over-reporters of energy intake	18-22	DH	Algorithm for the DHQ based on the Standard Tables of Food Composition in Japan.	Estimated energy requiremnet IOM, National Academy Sciences, Washington DC, 2002	Lifestyle questionnaire (not validated)	No	No	Yes	No	1772 ± 453 kcal/d (DH) 1977 ±183 (estimated energy requeriment)	No	METHODOLOGICAL	FOOD PATTERNS
686	2012-01-01	Nikpartow N, Danyliw AD, Whiting SJ, Lim HJ Vatanparast H. Public Health Nutr 2012;15(12):2175-84	Beverage consumption patterns of Canadian adults aged 19 to 65 years	2004-2005	Canada	n= 14277	To investigate the beverage intake patterns of Canadian adults and explore characteristics of participants in different beverage clusters.	19-65	24h DR	Computerbased system that was developed by Statistics Canada.	No	PA index ( Statistics Canada (2009) Canadian Community Health Survey – Nutrition (CCHS)	No	Yes	Yes	Yes	Male:10407± 108 KJ Female: 7578± 68 KJ	No	FOOD PATTERNS	FOOD PATTERNS
687	2012-01-01	Novotny JA, Gebauer SK, Baer DJ. Am J Clin Nutr 2012;96(2):296-301	Discrepancy between the Atwater factor predicted and empirically measured energy values of almonds in human diets	No	USA	n=18	To determine the energy value of almonds in the human diet and to compare the measured energy value with the value calculated from the Atwater factors.	No	No	No	No	No	No	No	No	No	base diet 491 kg/100 g	No	METHODOLOGY	NUTRIENTS
688	2012-01-01	O’Neil CE, Keast DR, Fulgoni VL, Nicklas TA. Nutrients 2012;4(12):2097-120	Food Sources of Energy and Nutrients among Adults in the US: NHANES 2003–2006	2003-2006	USA	n= 9490	To update previous research by using nationally representative data from the NHANES recently conducted in 2003 to 2006 to examine food sources of energy and 26 nutrients consumed.	>19	24h DR	USDA Dietary Source Nutrient Database, 2004.	No	No	No	No	No	No	1400 kcal insulin and 1200 kcal placebo	No	ENERGY BALANCE	FOOD PATTERNS
691	2012-01-01	Raynor HA, Osterholt KM. Appetite. 2012;59(3):662-7	Greater variety of fruit served in a four-course snack increases fruit consumption	2007-2008	Island	n=20 (10/10)	To examine the influence of variety on intake of fruit within a four-course snack and to assess the occurrence of sensory-specific satiety.	18–45	24h DR	Nutrition Data System for Research (NDSR) Software (Nutrition Coordinating Center, University of Minnesota, Minneapolis, Minnesota) version 2008.	No	No	No	No	No	No	2254 ± 862 kcal	No	APETITO	NUTRIENTS
692	2012-01-01	Ryan AT, Feinle-Bisset C, Kallas A, Wishart JM, Clifton PM, Horowitz M. Am J Clin Nutr. 2012;96(3):474-82	Intraduodenal protein modulates antropyloroduodenal motility, hormone release, glycemia, appetite, and energy intake in lean men	No	No	n=16 (16/0)	To characterize the effects of different intraduodenal protein loads on antropyloroduodenal pressures, gastrointestinal hormone release, glucose and insulin concentrations, appetite perceptions, and energy intake.	19–54	I WFR	Foodworks, version 3.01; Xyris Software.	No	No	No	No PA vigorous	No	No	1237±111 kcal	No	PHYSIOLOGY	APETITO
695	2012-01-01	Trier CM, Johnston CS. Appetite. 2012;59(3):778-81	Ingestion of nutrition bars high in protein or carbohydrate does not impact 24-h energy intakes in healthy young adults	No	USA	n= 39 (7/32)	To assess 24-h energy intakes in free-living college students ingesting nutrition bars high in protein or high in carbohydrates for the breakfast meal.	19- 49	24h DR	USDA and employs multi-level food probes to estimate food types and amounts.	No	Total PA by METS. Leisure by means of validated screener (Godin & Sephar, 1985)	No	No	No	Yes	Non-intervention day: 1752 ± 99 kcal High protein bar: 1846 ±75 kcal High carbohydrate bar: 1891±110 kcal.	No	ENERGY BALANCE	NUTRIENTS
696	2012-01-01	Valliant MW, Emplaincourt HP, Wenzel RZ, Garner BH. Nutrients. 2012;4(6):506-16.	Nutrition Education by a Registered Dietitian Improves Dietary Intake and Nutrition Knowledge of a NCAA Female Volleyball Team	2009	USA	n=11 (0/11)	To conduct an evaluation of dietary intake, nutrition knowledge, and whether education improves dietary intake of collegiate female volleyball players	19-22	DR-3d	Nutrition Data Systems for Research (NDSR, 2009).	RMR (Nelson equation, 1992)	Reilly and Maughan sports nutrition questionnaire, 207	Atlhetes	Atlhetes	Yes	Yes	Beginning: 1756.0 ± 557.5 kcal End: 2178.4 ± 491.8 kcal	Beginning: 3162 ± 421.3 kcal End: 3162 ± 421.3 kcal	FOOD PATTERNS	FOOD PATTERNS
699	2012-01-01	Wijlens AG, Erkner A, Alexander E, Mars M, Smeets PA, de Graaf C. Obesity (Silver Spring) 2012;20(11):2226-32	Effects of Oral and Gastric Stimulation on Appetite and Energy Intake	No	No	n=26 (26/0)	To investigate the contribution of oral and gastric stimulation to satiety simultaneously, measured as energy intake and appetite ratings	21 ± 2	No	No	No	No	No	Avoid PA	No	No	1200 kcal control (to see figure)	No	APETITO	APETITO
701	2012-01-01	Wolk A, Bergström R, Adami HO, Ohlander EM, Bruce A, Holmberg L, Bergkvist L. Int J Epidemiol. 1994 Jun;23(3):570-6.	Self-administered foodfrequency questionnaire:the effect of different designs on food and nutrient intake estimates.	October 1986-November 1987	Sweden	n=6783 (0/ 6783)	To determine the possible influence that different designs of a food frequency questionnaire might have on food, energy and nutrient intake estimates.	40-70	FFQ	Weight ables for food and dishes. Uppsala: National Food Admnistration, 1998.	No	No	No	No	No	No	1445 kcal	No	METHODOLOGY	METHODOLOGY
702	2012-01-01	Wroten KC, O’Neil CE, Stuff JE, Liu Y, Nicklas TA. Appetite 2012;59(2):316-23	Resemblance of dietary intakes of snacks, sweets, fruit, and vegetables among mother–child dyads from low income families	No	USA	n= 57 (0/57)	To determine the correlation between intake of snacks, sweets, fruit, vegetables, and energy in low-income mother–child dyads	31.8	24h DR-7d	Nutrition Data System for Research software (version 5.0_35, 2004, Nutrition Coordinating Center, University of Minnesota, MN, USA).	No	No	No	No	No	No	Mothers: 1765 ± 853 kcal	No	FOOD PATTERNS	FOOD PATTERNS
703	2012-01-01	Wyka J, Biernat J, Mikołajczak J, Piotrowska E. Arch Gerontol Geriatr. 2012 Jan-Feb;54(1):44-9.	Assessment of dietary intake and nutritional status (MNA) in Polish free-living Elderly people from rural environments.	No	Poland	n= 238 (64/ 174)	To assess the nutrition and nutritional status in elderly individuals.	>60	Mini-nutritional assessment 24h DR	National Institute of Food and Nutrition (Kunachowicz et al., 2005).	No	No	Yes	No	No	Yes	Male:1731.3±576 kcal/day Female:1312.1±469 kcal/day	No	FOOD PATTERNS	FOOD PATTERNS
704	2012-02-01	Isaksson H, Tillander I, Andersson R, Olsson J, Fredriksson H, Webb DL, Åman P. Physiol Behav. 2012 Feb 1;105(3):877-84.	Whole grain rye breakfast - sustained satiety during three weeks of regular consumption.	March-May 2010	Sweden	n=24(5/19)	The satiating effect after regular consumption of breakfast meal.	33±13	WFR-3d	Dietist XP (version 3, Bromma, swedden).	No	No	No	Exclude PAL>1.8	Keep low level PA and not exercise before dinner	No	Baseline:2065±415 kcal Whole grain:2064±448 kcal Refined wheat grain:2021±484 kcal	No	APETITO	FOOD PATTERNS
705	2012-02-01	Kark JD, Goldberger N, Kimura M, Sinnreich R, Aviv A. Am J Clin Nutr. 2012 Feb;95(2):479-87.	Energy intake and leukocyte telomere length in young adults.	2003-2006	Israel	n=609 (405/ 204)	To evaluate the association of LTL and total energy intake.	43.2 follow up	Semi-quantitative FFQ	Israeli and US Food Tables.	No	No	Yes	No	Yes	Yes	Male: 2322±810 Kcal/day Female: 2036±731 Kcal/day	No	ENERGY BLANCE	PHYSIOLOGY
706	2012-02-01	Labonté MÈ, Cyr A, Baril-Gravel L, Royer MM, Lamarche B. Eur J Clin Nutr. 2012 Feb;66(2):166-73.	Validity and reproducibility of a web-based, self-administered food frequency questionnaire	2008	Canada	n= 74 (34/40)	To assess the validity and the reproducibility of a newly developed web-based, self-administered food frequency questionnaire (web-FFQ).	37.1 ±14.2	DR-3d IA-web FFQ	Canadian Nutrient File (CNF, version 2007b, Ottawa, ON, Canada) (Health Canada, 2007) Nutrition Data System for Research (software version 4.03, Food and Nutrient Database 31, Minneapolis, MN, USA) (Schakel et al., 1988)	No	No	No	No	No	No	FR-3d: 2240±533 kcal Web-FFQ: 2264±702 kcal	No	METHODOLOGY	METHODOLOGY
707	2012-03-01	Bergouignan A, Habold C, Rudwill F, Gauquelin-Koch G, Normand S, Simon C, Blanc S. Obesity (Silver Spring). 2012 Mar;20(3):683-8.	Urinary C-peptide Is Not an Accurate Bioindicator of Energy Balance in Humans	No	France	n=16 (0/16)	To asses if urinary C-peptide Is an Accurate Bioindicator of Energy Balance in Humans	34 ± 4	WFR	Geni Software (Frana, Nancy, France).	RMR by IC DLW method) multiplied by a physical activity level of 1.4.	I	No	No	Yes	Yes	Exercise group: 7.49 ± 0.94 MJ/d Control group 6.52 ± 0.55 MJ/d	Exercise group: 8.85 ± 1.14 MJ/d Control group: 7.12 ± 0.78 MJ/d	ENERGY BALANCE	PHYSIOLOGY
709	2012-04-01	Diment BC, Fortes MB, Greeves JP, Casey A, Costa RJ, Walters R, Walsh NP. Eur J Appl Physiol. 2012 Apr;112(4):1411-8.	Effect of daily mixed nutritional supplementation on immune indices in soldiers undertaking an 8-week arduous training programme.	2009-2010	UK	n=30 (30/0)	To investigate the influence of daily mixed nutritional supplementation on resting circulating total and differential leucocyte counts, bacterially stimulated neutrophil degranulation, saliva SIgA and on circulating cortisol and IL-6 responses.	25	I	No	DLW (Richmond et al. 2010.)	Accelerometer triaxial	Soldiers	Soldiers	Yes (PA counters)	Yes	I	Weeks 0–6: 19.7 MJ day-1 Weld exercise: 21.3 MJ day-1	PHYSIOLOGY	PHYSIOLOGY
711	2012-04-01	Drenowatz C, Eisenmann JC, Carlson JJ, Pfeiffer KA, Pivarnik JM. Appl Physiol Nutr Metab. 2012 Apr;37(2):199-205	Energy expenditure and dietary intake during high-volume and low-volume training periods among male endurance athletes.	2010	USA	n=15 (15/0)	To examine dietary intake in endurance training.	23.4 ±3.4	Semi-quantitative FFQ (Block, 2005)	No	Thermogenesis Resting metabolic rate Exercise energy expenditure	No	Athletes	Athletes	Yes	Yes	High volume: 2662 ±1299 Kcal d-1 Low volume:4070 ±637 Kcal d-1	High volume: 4824±773 Kcal d-1 Low volume:2487±1213 Kcal d-1	ENERGY BALANCE	ENERGY BALANCE
712	2012-04-01	Erkkilä AT, Järvinen R, Karvonen H, Keronen L, Tuppurainen MT. Public Health Nutr. 2012 Apr;15(4):635-9	Validation of a semi-quantitative FFQ using food records as a reference in older women in the Kuopio Fracture Prevention Study (OSTPRE-FPS).	April to June 2006	Finland	n=102	To develop a FFQ and to validate with 3 food record in elderly women	71.3	FR-3d semiquantitative FFQ	Finish Food Composition Database, Fineli (National Institute for Health and eWalfare).	No	No	No	No	No	No	FFQ: 8965±2255 KJ Food Record: 6874±1601 KJ	No	METHODOLOGY	METHODOLOGY
713	2012-04-01	Lorefält B, Wilhelmsson S. J Nutr Health Aging. 2012 Apr;16(4):378-82.	Multifaceted intervention model can give a lasting improvement of older peoples´ nutritional STATUS	2005-2006	Sweden	n=67 (26/41)	To a multifaceted intervention model improve the nutritional status of elderly people living in residential homes to increase their energy intake and to maintain improvements over time.	83.8±7.7	24h DR-3d	Swedish nutrients database by the National Food Administration.	BMR + PAL	PAL	No	No	No	No	Baseline: 1563±353 kcal After 3 months: 1939±367 kcal After 9 months: 1884±355 kcal	No	FOOD PATTERNS	FOOD PATTERNS
714	2012-04-01	Sisson SB, Broyles ST, Robledo C, Boeckman L, Leyva M. Public Health Nutr. 2012 Apr;15(4):609-17.	Television viewing and variations in energy intake in adults and children in the USA.	2003-2006	USA	n=7850 (3642.4/4028.6)	To examine the association between energy intake and television	>19	24h DR-2d	The USDA Food and Nutrient Database for Dietary Studies (FNDSS) version 2.0 (for 2003-2004) and version 3.0 (2005-2006)	No	Questions about PA (type and duration)	No	Yes	Yes	No	Male Low (<1h/d)=9845.9± 130.5 KJ/d Middle (2-3h/d)=9297.2± 106.8 KJ/d High (>4h/d)=9372.8± 173.3 KJ/d Female Low=7540.9±120.7 KJ/d Middle=7416.1± 72.2 KJ/d High=7611.8± 94.0 KJ/d	No	FOOD PATTERNS	FOOD PATTERNS
715	2012-05-01	Bucher T, van der Horst K, Siegrist M. Br J Nutr. 2012 May;107(10):1553-60.	The fake food buffet - a new method in nutrition behaviour research	No	Switzerland	n=57 (29/28)	To assess the reproducibility and validity of a new experimental method using food replicas.	23.1 ±2.9	WFR	Swissfir database.	No	No	No	No	No	No	Replica food Served: 1325 ± 369 KJ Real food Served: 1457± 373 KJ	No	METHODOLOGY	METHODOLOGY
716	2012-06-01	Allirot X, Saulais L, Disse E, Roth H, Cazal C, Laville M. Appetite. 2012 Jun;58(3):889-97.	Validation of a buffet meal design in an experimental restaurant.	No	France	n=14 (14/0)	To assess the validity of an eco-logical buffet test meal	22-33	WFR Video and inspection	French food composition table CIQUAL 2008 from ANSES.	No	No	Yes	Reported less than 4 h (moderate PA)	Yes	No	5917±372 KJ	No	METHODOLOGY	METHODOLOGY
717	2012-06-01	Almoosawi S, Winter J, Prynne CJ, Hardy R, Stephen AM. Eur J Clin Nutr. 2012 Jun;66(6):678-86	Daily profiles of energy and nutrient intakes: are eating profiles changing over time?	1946, 1982,1989 and 1999	UK	n=1253 (562/ 691)	To describe the distribution of energy and macronutrient intake.	4 y; 36 y; 43y and 53y	DR-3d	McCance and Widdowson’s the composition of food.	No	No	No	No	No	No	1982:2067±2032 kcal 1988:2167±2133 kcal 1999:2003±1975 kcal	No	FOOD PATTERNS	FOOD PATTERNS
718	2012-06-01	Deighton K, Zahra JC, Stensel DJ. Appetite. 2012 Jun;58(3):946-54.	Appetite, energy intake and resting metabolic responses to 60 min treadmill running performed in a fasted versus a postprandial state.	No	UK	n=12 (12/0)	To study the effect of 60 treadmill on prolonged running appetite, energy and resting metabolic.	23±3	Questionnaire (not specified)	Mifflin et al. (1990).	Treadmill 60’	Questionnaire	Yes	No	Yes	Yes	Control:3125± 641 kcal Fasted: 3262±570 kcal Postpandrial trill: 3090±701 kcal	Control:1.16± 0.21 kcal min -1 Fasted:1.21±0.15 kcal/min-1 Postpandrial trill: 1.14±0.23 kcal min -1	ENERGY BALANCE	APETITO
719	2012-08-01	Harden CJ, Jones AN, Maya-Jimenez T, Barker ME, Hepburn NJ, Garaiova I, Plummer SF, Corfe BM. Br J Nutr. 2012 Aug;108(4):755-8.	Effect of different long-chain fatty acids on cholecystokinin release in vitro and energy intake in free-living healthy males.	No	UK	n=18 (18/0)	To study the effects of NEFA on CCK release.	18-65	24 DR	NetWISP software, (3.0 for Windows; Tinuviel Software, Warrington, UK).	No	No	No	Healthy	No	No	No treatment: 3148±1984 KJ	No	PHYSIOLOGY	NUTRIENT
720	2012-08-01	Namugumya BS, Muyanja C. Public Health Nutr. 2012 Aug;15(8):1503-11	Contribution of street foods to the dietary needs of street food vendors in Kampala, Jinja and Masaka districts, Uganda.	August 2008-May 2009	Uganda	n=225 (28/ 197)	To assess the contribution of street foods to the energy and nutrient needs of street food vendors.	<20->59	24h DR, semiquantitative FFQ	Erhardt’s 2004 NutriSurvey package, the USDA National Nutrient Database for Windows, Release 23 (Agricultural Research Service, Beltsville, MD, USA) and FAO food composition tables for African foods.	No	No	No	No	No	No	2412±160 KJ	No	FOOD PATTERNS	NUTRIENTS
721	2012-09-01	Gonçalves de Oliveira C, Rodrigues Ferreira Cruz AC, Mayumi Nakajima V, Bressan J, de C Gonçalves Alfenas R, Mattes RD, Brunoro Costa NM. Nutr Hosp. 2012 Sep-Oct;27(5):1598-604.	Flaxseed energy and macronutrients balance	No	Brazil	n=24 (12/12)	To evaluate energy and macronutrient balance after flaxseed consumption.	24.5 ± 0.3	No	DietPRO® 4.0.	IC with Datex Engstrom® Deltatrac II metabolic monitor for 60 minutes	No	Constant level of PA	No	Maintened PA constant (mean <30minutes)	No	Control: 2470.5 ± 73.3 kcal Flaxseed: 2484.4 ± 72.9 kcal Defeated Flaxseed flour: 2502.5 ± 30.5 kcal Flaxseed oil: 2523.4 ± 79.2 kcal	Male: 2573.6 ± 167.0 kcal Female: 2043.7 ± 125.8	ENERGY BALANCE	NUTRIENTS
722	2012-09-01	Tseng M, Fang CY. Public Health Nutr. 2012 Mar;15(3):415-23.	Socio-economic position and lower dietary moderation among Chinese immigrant women in the USA.	October 2005 to April 2008	USA	n=423 (0/423)	To examine associations of education and occupation, as indicators of socio-economic position (SEP), with dietary intake and diet quality.	35-46	2*48h DR DQI-I (diet quality indiex-International)	Nutrition Data System for Research (NDS-R; Nutrition Coordinating Center, University of Minnesota, Minneapolis, MN, USA)	No	No	No	No	No	No	1358± 363 kcal	No	FOOD PATTERNS	FOOD PATTERNS
723	2012-10-01	Chungchunlam SM, Moughan PJ, Henare SJ, Ganesh S. Appetite. 2012 Oct;59(2):281-8	Effect of time of consumption of preloads on measures of satiety in healthy normal weight women.	No	New Zealand	n=22 (0/22)	To investigate the effects of different time delay intervals between preload and test meal on measures of satiety in healthy normal weight women.	22±0.9	Test product	No	No	No	No	No	No	No	Water: 3134.8 KJ Carbohydrate: 3954.7 KJ Protein: 3675.6 KJ	No	APETITO	APETITO
724	2012-12-01	Bountziouka V, Bathrellou E, Giotopoulou A, Katsagoni C, Bonou M, Vallianou N, Barbetseas J, Avgerinos PC, Panagiotakos DB. Nutr Metab Cardiovasc Dis. 2012 Aug;22(8):659-67.	Development, repeatability and validity regarding energy and macronutrient intake of a semi-quantitative food frequency questionnaire: methodological considerations.	2009	Greece	n=500 (FFQ) n=432 (3DD)	To evaluate the repeatability and the validity of a food frequency questionnaire.	FFQ: 37±15 3DD: 46±16	Semiquantitative FFQ FD-3d	USDA, 2009. http://www.ars.usda.gov/ba/bhnrc/ndl; 2009. A. Trichopoulou Composition tables of simple and composite foods Athens, Greece 1992	No	No	No	No	No	No	FFQ Median 1er: 2182 kcal/day Median 2nd: 2054 kcal/day FD-3d 2138 kcal/dia	No	METHODOLOGY	METHODOLOGY
725	2012-12-01	Douglas A, Minihane AM, Givens DI, Reynolds CK, Yaqoob P. Br J Nutr. 2012 Dec 28;108(12):2274-85	Differential effects of dairy snacks on appetite, but not overall energy intake.	No	UK	n=38 (38/0)	To study the impact of physiologically intakes 3d foods consumed.	32.1± 9.1	TFEQ	Dietplan 6.6 (Forestfield Software).	Body weight, intensity and duration (Ainsworth BE)	PA diary (2 weeks). Compendium of PA (Ainsworth BE et al. 1993,2000)	No	No	Yes	Yes	10709±493 KJ	12970±2866 KJ	FOOD PATTERNS	APETITO
726	2012-12-01	Liu PJ, Roberto CA, Liu LJ, Brownell KD. Appetite. 2012 Dec;59(3):770-7	A test of different menu labeling presentations	2010	USA	n=456	To examine the influence of different calorie label presentation formats on calories ordered.	23.18-51.32	Calorie estimation	No	No	No	No	No	No	No	No calories: 1759.61±194.63 kcal Calories 1675.52±132.79 kcal Rank-Ordered Calories: 1605.50±146.44 kcal Colored Calories: 1454.55±85.76 kcal	No	METHODOLOGY	METHODOLOGY
[truncated: 130 more rows]
